# Supplementary material for: trans-4,5-Dihydr­oxy-1,3-bis­(4-methoxy­phen­yl)imidazolidine-2-thione
Source: Acta Crystallogr Sect E Struct Rep Online. 2009 Oct 23;65(Pt 11):o2827. doi: 10.1107/S1600536809042779 (PMC2971362; doi:10.1107/S1600536809042779)
Supplement: Supplementary file 2 [file e-65-o2827-Isup2.hkl]

# 
# h,k,l, Fc-squared, Fo-squared, sigma(Fo-squared) and status flag 
# 
data_I
_shelx_title ' A in P2(1)/c' 
_shelx_refln_list_code          4 
_shelx_F_calc_maximum      263.33 
_exptl_crystal_F_000       728.00 
_reflns_d_resolution_high  0.8257 
 
loop_ 
 _symmetry_equiv_pos_as_xyz 
 'x, y, z' 
 '-x, y+1/2, -z+1/2' 
 '-x, -y, -z' 
 'x, -y-1/2, z-1/2' 
 
_cell_length_a    13.9807 
_cell_length_b    12.1789 
_cell_length_c    10.0958 
_cell_angle_alpha  90.000 
_cell_angle_beta   93.815 
_cell_angle_gamma  90.000 
 
_shelx_F_squared_multiplier     1.000 
 
loop_ 
 _refln_index_h 
 _refln_index_k 
 _refln_index_l 
 _refln_F_squared_calc 
 _refln_F_squared_meas 
 _refln_F_squared_sigma 
 _refln_observed_status 
   2   0   0        8.31        2.98      0.90 o 
   3   0   0      779.70      789.41      6.71 o 
   4   0   0    13531.80    13584.29     93.42 o 
   5   0   0      956.59      919.04      8.36 o 
   6   0   0      817.15      731.68      9.46 o 
   7   0   0      198.37      186.95      5.80 o 
   8   0   0       88.09      141.21      3.08 o 
   9   0   0        0.92        0.80      1.18 o 
  10   0   0     2227.16     1953.02     22.78 o 
  11   0   0     1359.55     1454.19     19.12 o 
  12   0   0      323.00      302.23     12.45 o 
  13   0   0       53.33       43.88      3.49 o 
  14   0   0      106.63       86.32      7.75 o 
  15   0   0      102.99      103.95      5.33 o 
  16   0   0       85.80      100.78      5.52 o 
   2   1   0     1875.43     1832.30     10.56 o 
   3   1   0     1111.27      999.63      8.04 o 
   4   1   0      131.96      136.16      1.99 o 
   5   1   0       95.23       91.60      1.68 o 
   6   1   0       45.06       48.41      1.39 o 
   7   1   0     3699.69     4035.15     23.86 o 
   8   1   0      355.37      364.12      3.64 o 
   9   1   0        5.48       10.33      1.50 o 
  10   1   0      373.92      387.41      4.90 o 
  11   1   0       16.78       11.21      1.49 o 
  12   1   0      104.89      107.76      3.39 o 
  13   1   0        0.77       -0.92      1.14 o 
  14   1   0        1.32        2.07      1.25 o 
  15   1   0        0.33       -0.29      1.26 o 
  16   1   0        5.09        6.31      2.15 o 
   0   2   0      672.72      611.51      5.60 o 
   1   2   0      290.50      252.82      1.97 o 
   2   2   0     2303.99     2335.70     13.42 o 
   3   2   0       24.16       16.40      0.87 o 
   4   2   0     1721.84     1790.54     11.49 o 
   5   2   0     1575.70     1539.71     10.19 o 
   6   2   0        1.41       -0.59      0.54 o 
   7   2   0      153.22      156.96      2.79 o 
   8   2   0     1628.57     1585.16     11.49 o 
   9   2   0     1818.21     1851.17     13.28 o 
  10   2   0       45.47       61.96      3.15 o 
  11   2   0      155.07      179.25      3.55 o 
  12   2   0       15.40       13.67      1.66 o 
  13   2   0       35.75       32.93      2.24 o 
  14   2   0        6.68        9.88      2.21 o 
  15   2   0       77.27       87.64      3.82 o 
  16   2   0       47.69       56.30      3.16 o 
   1   3   0    11931.72    11712.41     57.36 o 
   2   3   0     3862.10     3924.82     19.91 o 
   3   3   0      888.86      904.61      6.40 o 
   4   3   0       16.47       20.59      0.88 o 
   5   3   0      265.47      241.70      2.98 o 
   6   3   0      543.21      637.13      5.72 o 
   7   3   0      252.63      293.57      4.13 o 
   8   3   0        0.00        0.57      0.66 o 
   9   3   0      412.56      368.96      4.72 o 
  10   3   0       35.52       44.45      1.86 o 
  11   3   0      564.16      562.40      6.54 o 
  12   3   0      286.95      290.55      4.75 o 
  13   3   0       59.33       40.31      2.45 o 
  14   3   0        1.38        1.30      1.29 o 
  15   3   0        1.00        1.54      1.46 o 
  16   3   0        1.28        1.31      1.59 o 
   0   4   0    18728.23    18357.67    248.97 o 
   1   4   0      757.69      775.47      5.14 o 
   2   4   0      411.28      415.14      3.11 o 
   3   4   0      461.88      450.42      3.59 o 
   4   4   0     1164.37     1160.78      8.29 o 
   5   4   0      112.54      101.29      2.00 o 
   6   4   0      891.19      892.33      8.15 o 
   7   4   0      205.87      221.27      3.37 o 
   8   4   0      783.80      764.50      7.26 o 
   9   4   0      121.61      106.89      2.61 o 
  10   4   0        1.30        0.09      0.83 o 
  11   4   0        0.36       -0.79      0.88 o 
  12   4   0       27.95       36.71      2.02 o 
  13   4   0       76.67       78.21      3.32 o 
  14   4   0        5.06        9.96      1.65 o 
  15   4   0       32.09       30.50      2.93 o 
  16   4   0        8.13        5.31      2.69 o 
   1   5   0     4897.60     5129.91     26.20 o 
   2   5   0      593.63      616.09      4.35 o 
   3   5   0      213.11      185.44      2.26 o 
   4   5   0      252.85      253.28      2.89 o 
   5   5   0      348.12      308.45     11.84 o 
   6   5   0      858.08      826.67      7.17 o 
   7   5   0      782.93      832.62      7.61 o 
   8   5   0       48.62       48.81      1.82 o 
   9   5   0      172.95      167.00      3.27 o 
  10   5   0       64.68       63.71      2.27 o 
  11   5   0       19.46       19.65      1.57 o 
  12   5   0       47.45       33.37      1.99 o 
  13   5   0        4.44        6.61      1.91 o 
  14   5   0       52.15       52.29      4.39 o 
  15   5   0        1.64        4.93      2.43 o 
   0   6   0     7533.52     7627.03     54.12 o 
   1   6   0      388.23      442.94      3.98 o 
   2   6   0      590.17      588.03      4.81 o 
   3   6   0      208.87      208.84      2.61 o 
   4   6   0      458.48      382.01      5.16 o 
   5   6   0       13.34       15.23      1.08 o 
   6   6   0      152.06      152.46      3.37 o 
   7   6   0      195.63      218.39      3.57 o 
   8   6   0        4.12        3.71      0.94 o 
   9   6   0       47.45       44.51      2.05 o 
  10   6   0       46.99       37.28      1.91 o 
  11   6   0       36.94       38.67      2.36 o 
  12   6   0      311.52      323.79      7.13 o 
  13   6   0      196.33      171.59      5.48 o 
  14   6   0       39.16       40.29      3.66 o 
  15   6   0       25.96       29.31      3.98 o 
   1   7   0      196.37      229.99      3.20 o 
   2   7   0       54.12       57.95      2.00 o 
   3   7   0       54.06       41.42      1.35 o 
   4   7   0        8.15        6.37      0.74 o 
   5   7   0     1464.82     1445.65     11.01 o 
   6   7   0     2008.77     2114.04     14.88 o 
   7   7   0     1390.11     1367.53     11.54 o 
   8   7   0       21.07       18.05      1.63 o 
   9   7   0       42.50       31.71      2.86 o 
  10   7   0      816.33      833.79      9.98 o 
  11   7   0      271.28      290.22      5.71 o 
  12   7   0       18.96       16.09      2.56 o 
  13   7   0        0.53        0.38      1.47 o 
  14   7   0      142.91      148.79      5.38 o 
   0   8   0      139.80      165.17      3.69 o 
   1   8   0      232.56      233.00      3.11 o 
   2   8   0       77.18       87.36      1.81 o 
   3   8   0        5.75        3.44      0.71 o 
   4   8   0        8.30        5.77      0.97 o 
   5   8   0      319.44      322.92      4.47 o 
   6   8   0      467.30      457.35      7.55 o 
   7   8   0       40.55       34.98      2.41 o 
   8   8   0      162.73      171.01      4.15 o 
   9   8   0      224.52      220.19      4.81 o 
  10   8   0      131.25      136.00      4.72 o 
  11   8   0       81.22       76.99      3.93 o 
  12   8   0       45.53       44.05      3.24 o 
  13   8   0        3.56        5.10      1.87 o 
  14   8   0        2.29        4.41      2.03 o 
   1   9   0      732.31      677.58      6.34 o 
   2   9   0     1105.71     1127.78      7.95 o 
   3   9   0      862.57      842.44      7.07 o 
   4   9   0       20.82       20.91      3.17 o 
   5   9   0      456.62      433.71      6.35 o 
   6   9   0        8.49        8.65      1.37 o 
   7   9   0       24.99       32.82      2.38 o 
   8   9   0      121.56      123.42      5.75 o 
   9   9   0      205.08      210.44      7.82 o 
  10   9   0      113.90      114.45      4.58 o 
  11   9   0       19.01       27.13      3.65 o 
  12   9   0        1.08        2.82      3.68 o 
  13   9   0      215.41      205.16      6.54 o 
   0  10   0        2.50        0.69      1.14 o 
   1  10   0      224.98      211.31      3.12 o 
   2  10   0       13.90       12.79      1.19 o 
   3  10   0       90.23       83.22      2.84 o 
   4  10   0       33.75       38.85      2.17 o 
   5  10   0        9.11        7.08      1.35 o 
   6  10   0        0.00       -0.06      0.99 o 
   7  10   0        2.18        0.42      1.11 o 
   8  10   0        0.17        4.06      1.51 o 
   9  10   0        0.15        2.05      1.57 o 
  10  10   0       17.40       17.85      2.53 o 
  11  10   0        0.04       -0.86      1.62 o 
  12  10   0        1.20       -2.03      1.67 o 
   1  11   0       44.13       40.63      1.98 o 
   2  11   0       89.16       82.47      2.61 o 
   3  11   0       41.23       41.45      2.26 o 
   4  11   0       65.98       58.43      2.65 o 
   5  11   0        2.93        3.85      1.31 o 
   6  11   0       93.61       88.89      3.86 o 
   7  11   0       24.81       23.83      4.03 o 
   8  11   0       14.45       14.01      2.24 o 
   9  11   0       42.63       35.65      3.10 o 
  10  11   0       14.64       15.58      2.54 o 
  11  11   0       88.16       96.39      4.83 o 
   0  12   0        6.28        8.22      2.19 o 
   1  12   0        0.02       -0.99      0.94 o 
   2  12   0        1.66        1.95      1.04 o 
   3  12   0       17.54       23.33      2.00 o 
   4  12   0       66.74       63.99      3.39 o 
   5  12   0       17.79       20.16      2.45 o 
   6  12   0        0.65        0.08      1.52 o 
   7  12   0        7.74        7.71      3.67 o 
   8  12   0        7.12       10.06      2.70 o 
   9  12   0       15.46       15.74      2.67 o 
   1  13   0       12.46       12.68      1.79 o 
   2  13   0       62.76       79.89      3.32 o 
   3  13   0       20.98       22.00      3.28 o 
   4  13   0        0.98        1.64      2.24 o 
   5  13   0       55.75       49.71      4.58 o 
   6  13   0      197.57      213.36      9.06 o 
   7  13   0       82.15       83.26      4.39 o 
   0  14   0       52.61       49.59      4.11 o 
   1  14   0       60.51       79.70      6.99 o 
   2  14   0        0.16       -0.03      3.10 o 
   3  14   0       16.32       24.08      3.67 o 
   4  14   0       38.43       32.07      4.03 o 
   5  14   0        1.25        1.83      2.43 o 
 -16   1   1       35.47       34.33      2.60 o 
 -15   1   1      103.93      105.18      3.80 o 
 -14   1   1      116.83      126.50      6.06 o 
 -13   1   1        7.07        8.32      1.48 o 
 -12   1   1     1800.89     1731.44     15.66 o 
 -11   1   1     1299.01     1273.21     12.29 o 
 -10   1   1       13.54       10.11      1.82 o 
  -9   1   1      318.14      294.61      3.41 o 
  -8   1   1       41.66       32.46      1.16 o 
  -7   1   1     1972.73     1915.59     12.56 o 
  -6   1   1      282.11      279.68      3.06 o 
  -5   1   1     1992.23     1781.71     11.06 o 
  -4   1   1      586.88      586.57      4.23 o 
  -3   1   1     3359.96     3419.27     17.40 o 
  -2   1   1     1345.32     1199.60      7.29 o 
  -1   1   1     1115.74     1011.01      6.85 o 
   0   1   1     1660.16     1718.34     12.48 o 
   1   1   1     1480.37     1462.38      9.60 o 
   2   1   1     2380.24     2526.05     16.05 o 
   3   1   1      169.75      180.71      2.24 o 
   4   1   1      529.32      518.67      4.49 o 
   5   1   1     3642.64     3740.56     19.49 o 
   6   1   1     7536.44     7647.01     38.21 o 
   7   1   1       55.94       66.25      1.46 o 
   8   1   1      250.71      292.60      3.21 o 
   9   1   1      669.67      643.43      6.36 o 
  10   1   1     1220.35     1147.59      9.63 o 
  11   1   1      783.78      849.33      9.58 o 
  12   1   1        9.93       12.65      1.78 o 
  13   1   1      373.97      395.44      6.93 o 
  14   1   1      131.62      110.51      6.11 o 
  15   1   1       30.86       36.54      3.25 o 
  16   1   1       60.35       64.14      3.37 o 
 -16   2   1       22.92       23.15      2.71 o 
 -15   2   1       43.80       39.65      2.62 o 
 -14   2   1       11.56       12.89      1.75 o 
 -13   2   1        0.39        0.21      1.16 o 
 -12   2   1        6.76        3.94      1.39 o 
 -11   2   1       40.88       36.52      1.80 o 
 -10   2   1      231.44      244.36      4.51 o 
  -9   2   1        5.20        6.71      0.95 o 
  -8   2   1      632.71      632.18      5.44 o 
  -7   2   1      568.27      584.10      4.69 o 
  -6   2   1       66.23       70.01      1.64 o 
  -5   2   1      818.66      773.80      5.28 o 
  -4   2   1     5033.92     5033.78     25.40 o 
  -3   2   1      657.23      631.82      4.18 o 
  -2   2   1     4178.77     4370.87     26.83 o 
  -1   2   1     8047.74     8266.49     52.62 o 
   0   2   1    10237.19    10139.88     65.34 o 
   1   2   1      532.30      490.14      4.00 o 
   2   2   1       20.15       23.89      0.90 o 
   3   2   1        2.73        1.51      0.41 o 
   4   2   1      611.14      572.79      4.67 o 
   5   2   1     1029.97     1118.40      8.00 o 
   6   2   1       44.95       52.50      1.52 o 
   7   2   1     1823.24     2050.86     13.69 o 
   8   2   1      413.58      401.90      4.66 o 
   9   2   1      361.39      364.89      4.62 o 
  10   2   1        3.37        4.10      0.96 o 
  11   2   1       69.91       61.51      2.70 o 
  12   2   1       29.14       20.83      1.86 o 
  13   2   1      127.13      127.15      3.84 o 
  14   2   1        6.73        2.90      1.35 o 
  15   2   1        8.80        5.47      1.65 o 
  16   2   1        0.33        2.01      1.70 o 
 -16   3   1        0.01       -1.48      1.65 o 
 -15   3   1       15.95       23.61      2.99 o 
 -14   3   1      216.95      222.34      5.11 o 
 -13   3   1      738.85      693.76     18.91 o 
 -12   3   1      705.33      661.56      7.43 o 
 -11   3   1       16.58       15.77      1.68 o 
 -10   3   1      574.46      604.23      6.54 o 
  -9   3   1      108.70       91.08      2.38 o 
  -8   3   1      292.50      349.86      4.35 o 
  -7   3   1     1773.78     1748.42     12.17 o 
  -6   3   1      589.11      597.76      5.47 o 
  -5   3   1      144.75      156.25      2.00 o 
  -4   3   1     1195.62     1290.80      7.77 o 
  -3   3   1     8439.44     8572.74     42.03 o 
  -2   3   1    13032.42    13165.28     64.42 o 
  -1   3   1     4366.25     4493.07     22.56 o 
   0   3   1    12157.59    11947.18     58.71 o 
   1   3   1    11354.40    11240.06     61.73 o 
   2   3   1     7532.46     7744.83     68.30 o 
   3   3   1       34.44       32.18      1.68 o 
   4   3   1       52.21       53.13      1.30 o 
   5   3   1        0.33        1.34      0.51 o 
   6   3   1      120.13      139.07      2.41 o 
   8   3   1      840.37      848.55      7.56 o 
   9   3   1        3.25        5.49      0.93 o 
  10   3   1       71.96       62.09      2.16 o 
  11   3   1      276.67      233.71      4.10 o 
  12   3   1      693.88      634.23      7.34 o 
  13   3   1       44.72       60.37      4.01 o 
  14   3   1      183.78      179.01      5.62 o 
  15   3   1        0.24        1.42      1.56 o 
  16   3   1       11.62        4.07      2.04 o 
 -16   4   1        1.65        0.28      1.77 o 
 -15   4   1       32.39       23.94      3.29 o 
 -14   4   1       76.63       70.23      4.46 o 
 -13   4   1      474.23      478.16      6.51 o 
 -12   4   1       78.80       69.47      2.54 o 
 -11   4   1      661.48      636.96      7.14 o 
 -10   4   1        3.95        2.29      0.94 o 
  -9   4   1       34.71       27.23      1.57 o 
  -8   4   1        5.72        5.08      0.89 o 
  -7   4   1      603.09      622.55      6.03 o 
  -6   4   1      411.22      440.98      5.10 o 
  -5   4   1     1958.05     2052.15     11.85 o 
  -4   4   1       15.75       11.10      0.82 o 
  -3   4   1     1022.85      998.27      6.43 o 
  -2   4   1      129.81      129.91      1.57 o 
  -1   4   1     4381.01     4057.38     32.85 o 
   0   4   1      768.48      712.27      5.02 o 
   1   4   1      820.60      785.96      5.52 o 
   2   4   1      180.28      193.42      2.07 o 
   3   4   1       47.59       59.16      1.14 o 
   4   4   1      539.04      511.44      4.66 o 
   5   4   1     1341.19     1281.02     12.58 o 
   6   4   1      353.78      313.11      3.81 o 
   7   4   1      577.25      504.68      6.02 o 
   8   4   1      893.37      866.86      7.80 o 
   9   4   1      325.46      272.11      4.10 o 
  10   4   1       65.77       75.90      2.39 o 
  11   4   1      440.87      414.45      5.63 o 
  12   4   1     1077.86     1114.71     11.98 o 
  13   4   1      106.63       99.01      4.21 o 
  14   4   1       30.86       35.14      2.97 o 
  15   4   1       62.45       52.04      3.51 o 
  16   4   1        0.59        0.19      1.63 o 
 -15   5   1        8.97       13.08      3.04 o 
 -14   5   1        4.32        3.11      1.69 o 
 -13   5   1        0.04       -0.83      1.15 o 
 -12   5   1       35.16       37.27      2.33 o 
 -11   5   1        0.80        0.16      0.99 o 
 -10   5   1      172.67      183.28      3.59 o 
  -9   5   1       50.91       44.57      1.94 o 
  -8   5   1        9.79        8.05      1.05 o 
  -7   5   1      201.32      227.93      3.51 o 
  -6   5   1       73.81       96.95      2.22 o 
  -5   5   1       42.57       43.42      1.45 o 
  -4   5   1      430.87      445.67      4.20 o 
  -3   5   1       36.14       48.10      1.22 o 
  -2   5   1       37.28       39.06      1.12 o 
  -1   5   1      972.06     1046.26      6.83 o 
   0   5   1        8.33        2.74      0.51 o 
   1   5   1     4283.86     4321.95     20.88 o 
   2   5   1      146.96      141.74      1.82 o 
   3   5   1        8.57        6.85      0.57 o 
   4   5   1        7.77        7.54      0.59 o 
   5   5   1       33.51       17.30      0.78 o 
   6   5   1       61.04       38.06      1.73 o 
   7   5   1      317.16      320.75      6.46 o 
   8   5   1       21.15       25.45      1.42 o 
   9   5   1      259.86      271.55      4.20 o 
  10   5   1      238.87      216.14      5.93 o 
  11   5   1       29.48       27.36      2.41 o 
  12   5   1        6.79        7.54      1.56 o 
  13   5   1      100.04      118.11      4.91 o 
  14   5   1       15.78       19.45      2.55 o 
  15   5   1        4.09        4.49      1.81 o 
 -15   6   1       48.25       48.45      4.60 o 
 -14   6   1       14.95       11.28      3.83 o 
 -13   6   1       20.84       20.29      2.44 o 
 -12   6   1      434.51      417.02      6.91 o 
 -11   6   1      323.65      332.76      5.93 o 
 -10   6   1       30.06       34.94      1.88 o 
  -9   6   1       31.09       39.28      1.83 o 
  -8   6   1      504.66      505.88      5.85 o 
  -7   6   1       38.37       27.75      1.49 o 
  -6   6   1     1591.96     1680.48     12.22 o 
  -5   6   1      722.83      749.55      5.88 o 
  -4   6   1      240.28      235.94      2.87 o 
  -3   6   1      133.40      111.32      1.92 o 
  -2   6   1     1299.59     1345.96      8.04 o 
  -1   6   1     4321.07     4592.24     24.11 o 
   0   6   1     2021.87     2018.09     11.86 o 
   1   6   1     1443.76     1463.43      8.57 o 
   2   6   1      548.04      466.16      3.87 o 
   3   6   1     1184.29     1238.78      8.51 o 
   4   6   1      659.87      659.89      5.26 o 
   5   6   1      599.57      600.55      6.11 o 
   6   6   1      156.17      121.59      2.54 o 
   7   6   1       98.95      105.65      2.50 o 
   8   6   1       59.30       65.40      2.51 o 
   9   6   1        1.91        5.10      1.23 o 
  10   6   1      152.53      122.65      3.63 o 
  11   6   1      469.46      441.87      7.08 o 
  12   6   1       24.04       31.69      2.36 o 
  13   6   1        3.52        1.12      1.31 o 
  14   6   1       94.06       97.82      3.81 o 
  15   6   1       37.82       30.99      4.03 o 
 -14   7   1        7.98        9.53      2.21 o 
 -13   7   1        9.95        7.15      1.91 o 
 -12   7   1        9.85       13.07      2.12 o 
 -11   7   1      157.15      160.56      5.09 o 
 -10   7   1       84.96       90.24      3.20 o 
  -9   7   1      266.37      241.03      4.79 o 
  -8   7   1       41.71       34.97      1.74 o 
  -7   7   1      229.36      226.18      3.79 o 
  -6   7   1      295.40      327.53      4.43 o 
  -5   7   1       12.86        9.56      1.06 o 
  -4   7   1      175.85      202.53      2.81 o 
  -3   7   1      252.67      262.07      3.18 o 
  -2   7   1       29.40       26.72      1.83 o 
  -1   7   1      368.56      411.81      4.08 o 
   0   7   1     4674.37     4842.85     28.62 o 
   1   7   1      376.82      431.64      4.97 o 
   2   7   1       30.35       31.33      1.57 o 
   3   7   1       31.99       32.30      1.37 o 
   4   7   1      185.16      160.74      2.77 o 
   5   7   1      412.74      459.91      6.18 o 
   6   7   1       54.66       53.43      2.30 o 
   7   7   1      101.08      105.74      3.09 o 
   8   7   1        6.85        1.23      1.77 o 
   9   7   1       58.42       59.56      2.68 o 
  10   7   1       10.76       12.04      1.67 o 
  11   7   1       33.23       33.78      3.15 o 
  12   7   1       12.20       14.68      1.91 o 
  13   7   1        0.76        0.81      1.35 o 
  14   7   1       15.44       10.44      2.23 o 
 -14   8   1        0.25       -0.85      1.68 o 
 -13   8   1       10.39       15.46      2.52 o 
 -12   8   1       14.78       12.44      2.17 o 
 -11   8   1       33.75       32.38      4.62 o 
 -10   8   1      212.54      202.72      5.70 o 
  -9   8   1      282.45      291.89      6.60 o 
  -8   8   1      469.34      420.49      6.48 o 
  -7   8   1      279.24      270.95      4.68 o 
  -6   8   1      211.97      190.71      3.52 o 
  -5   8   1      599.88      630.32      7.90 o 
  -4   8   1      868.01      815.35      7.49 o 
  -3   8   1       25.14       24.16      1.10 o 
  -2   8   1       35.88       23.88      1.10 o 
  -1   8   1      731.59      686.01      5.90 o 
   0   8   1       82.80       64.58      1.74 o 
   1   8   1      133.24      117.82      2.09 o 
   2   8   1      239.78      205.64      4.29 o 
   3   8   1      738.14      751.06      7.08 o 
   4   8   1      266.30      262.32      4.62 o 
   5   8   1       20.27       16.21      1.78 o 
   6   8   1       25.88       38.90      2.06 o 
   7   8   1      423.27      407.81      6.33 o 
   8   8   1      305.69      297.78      7.14 o 
   9   8   1      145.80      142.53      3.96 o 
  10   8   1       51.64       46.27      2.63 o 
  11   8   1       43.47       43.18      2.70 o 
  12   8   1        0.78        2.81      1.48 o 
  13   8   1        1.89       -0.14      1.58 o 
  14   8   1        5.23        6.09      2.09 o 
 -13   9   1        0.95        2.27      1.77 o 
 -12   9   1       13.95       16.39      2.53 o 
 -11   9   1       27.20       26.73      2.76 o 
 -10   9   1       14.61       14.65      2.25 o 
  -9   9   1       56.25       63.10      3.52 o 
  -8   9   1      115.38      108.87      4.12 o 
  -7   9   1      447.89      435.53      7.93 o 
  -6   9   1      324.92      341.93      5.66 o 
  -5   9   1       87.40       84.08      2.50 o 
  -4   9   1       86.81       92.03      2.50 o 
  -3   9   1      112.01       99.82      2.10 o 
  -2   9   1      238.82      218.77      3.20 o 
  -1   9   1        6.26        5.22      0.85 o 
   0   9   1       40.49       46.35      1.82 o 
   1   9   1       77.44       80.80      2.74 o 
   2   9   1        1.17        1.44      0.79 o 
   3   9   1        0.06       -0.82      1.08 o 
   4   9   1       72.20       72.19      2.98 o 
   5   9   1      148.57      158.35      3.86 o 
   6   9   1       46.40       44.53      2.32 o 
   7   9   1       25.00       20.60      1.84 o 
   8   9   1        7.58        6.39      1.80 o 
   9   9   1       68.52       65.69      2.99 o 
  10   9   1       25.03       29.96      3.19 o 
  11   9   1        0.52        0.08      1.54 o 
  12   9   1        0.31       -0.79      1.61 o 
  13   9   1        3.72        1.88      2.02 o 
 -12  10   1       46.59       42.03      3.49 o 
 -11  10   1        3.00        1.25      1.73 o 
 -10  10   1       26.04       28.58      2.86 o 
  -9  10   1      119.39      141.24      5.04 o 
  -8  10   1      139.08      119.97      4.47 o 
  -7  10   1      203.75      197.64      6.63 o 
  -6  10   1      160.55      167.44      4.95 o 
  -5  10   1        1.13        2.02      1.30 o 
  -4  10   1      185.59      164.36      3.40 o 
  -3  10   1       87.83       74.77      2.20 o 
  -2  10   1       77.06       61.84      1.83 o 
  -1  10   1      323.16      362.55      4.47 o 
   0  10   1      918.79      896.93      8.49 o 
   1  10   1       10.53       15.98      1.27 o 
   2  10   1      242.50      227.26      5.08 o 
   3  10   1      290.01      306.18      5.38 o 
   4  10   1      215.62      221.46      4.64 o 
   5  10   1        3.92        1.45      1.23 o 
   6  10   1       55.19       48.14      2.94 o 
   7  10   1      193.03      192.35      4.67 o 
   8  10   1       67.03       84.33      3.30 o 
   9  10   1        5.17        3.33      1.38 o 
  10  10   1       12.42       10.05      2.24 o 
  11  10   1       46.92       49.55      3.60 o 
  12  10   1       76.48       84.95      4.55 o 
 -11  11   1       12.74       12.34      2.58 o 
 -10  11   1        0.45       -0.57      1.52 o 
  -9  11   1        0.33       -0.57      1.49 o 
  -8  11   1       27.14       26.01      2.73 o 
  -7  11   1      186.72      155.89      6.65 o 
  -6  11   1       23.47       29.22      2.58 o 
  -5  11   1       14.20        8.67      1.78 o 
  -4  11   1       22.63       28.93      2.37 o 
  -3  11   1        1.29        3.85      1.37 o 
  -2  11   1        5.13        4.86      1.00 o 
  -1  11   1        2.61        0.90      0.85 o 
   0  11   1       67.10       73.93      2.75 o 
   1  11   1       45.23       37.97      1.76 o 
   2  11   1        5.74        3.58      1.07 o 
   3  11   1       46.90       31.25      2.06 o 
   4  11   1        2.65        3.20      1.24 o 
   5  11   1       19.19       18.06      1.85 o 
   6  11   1       30.39       27.51      2.20 o 
   7  11   1       25.35       27.66      2.26 o 
   8  11   1        0.07        0.41      1.52 o 
   9  11   1        1.96        0.76      1.61 o 
  10  11   1        9.21       12.03      2.52 o 
  11  11   1       14.06       12.74      2.52 o 
  -9  12   1       63.13       71.80      4.21 o 
  -8  12   1      111.22      114.73      4.87 o 
  -7  12   1      119.64      121.02      8.31 o 
  -6  12   1      111.17      111.38      4.55 o 
  -5  12   1      290.14      312.81      9.92 o 
  -4  12   1      103.83      104.05     10.85 o 
  -3  12   1       72.40       68.52      4.50 o 
  -2  12   1       37.24       42.04      3.66 o 
  -1  12   1       98.42      110.84      3.11 o 
   0  12   1       77.55       96.74      2.68 o 
   1  12   1        1.99        2.16      1.09 o 
   2  12   1       33.72       32.38      2.00 o 
   3  12   1       44.00       48.50      2.61 o 
   4  12   1       47.09       50.01      3.36 o 
   5  12   1        7.66        4.18      1.62 o 
   6  12   1      144.36      148.61      6.01 o 
   7  12   1      122.97      137.00      5.20 o 
   8  12   1       33.73       32.31      3.13 o 
   9  12   1       11.32        9.78      2.34 o 
  -7  13   1       11.64       18.14      3.52 o 
  -6  13   1        4.46        6.13      2.77 o 
  -5  13   1       51.31       40.02      6.75 o 
  -4  13   1        1.42        0.63      2.13 o 
  -3  13   1       59.57       59.78      4.45 o 
  -2  13   1      113.39      110.07      5.52 o 
  -1  13   1       11.79       13.68      2.74 o 
   0  13   1        0.00       -1.67      1.11 o 
   1  13   1       76.03       74.05      3.24 o 
   2  13   1       77.92       81.00      2.99 o 
   3  13   1       10.77       12.04      2.31 o 
   4  13   1       15.98       16.99      2.02 o 
   5  13   1        9.07        8.19      4.65 o 
   6  13   1        6.83        7.71      2.23 o 
   7  13   1       14.20       20.81      2.80 o 
  -5  14   1       71.75       97.26      5.96 o 
  -4  14   1      126.48      127.22      6.35 o 
  -3  14   1        9.27        9.40      2.85 o 
  -2  14   1        0.03       -0.47      2.89 o 
  -1  14   1       47.34       47.16      6.97 o 
   0  14   1       26.15       20.34      5.61 o 
   1  14   1       51.89       45.34      3.31 o 
   2  14   1        0.02        0.48      1.94 o 
   3  14   1       80.64       98.87      5.73 o 
   4  14   1       40.87       43.06      4.30 o 
   5  14   1        0.51        2.32      1.91 o 
 -16   0   2      129.04      126.66      8.92 o 
 -15   0   2       10.88        9.61      2.33 o 
 -14   0   2       34.76       40.65      3.55 o 
 -13   0   2      117.83      124.56      5.33 o 
 -12   0   2      733.17      693.81     12.37 o 
 -11   0   2       37.57       41.23      3.13 o 
 -10   0   2      141.40      144.24      3.62 o 
  -9   0   2      967.80      973.04     10.39 o 
  -8   0   2       83.65       62.47      2.18 o 
  -7   0   2      328.56      367.12      5.86 o 
  -6   0   2     2786.01     2592.88     20.43 o 
  -5   0   2     1583.38     1707.87     14.04 o 
  -4   0   2      474.60      496.05      6.02 o 
  -3   0   2     1380.33     1569.14     15.06 o 
  -2   0   2     8569.45     8174.99     56.99 o 
  -1   0   2    69341.61    58819.45    904.19 o 
   0   0   2      613.50      612.14      6.52 o 
   1   0   2       23.91       18.22      0.82 o 
   2   0   2       11.08        7.94      0.63 o 
   3   0   2      809.64      844.54      7.56 o 
   5   0   2       61.03       55.73      1.76 o 
   7   0   2     2589.31     3184.37     25.00 o 
   8   0   2      535.88      576.03      9.05 o 
   9   0   2      165.69      160.66      3.60 o 
  10   0   2      284.11      285.44      7.04 o 
  11   0   2      721.23      707.20     12.21 o 
  12   0   2     1416.89     1337.92     26.74 o 
  13   0   2        2.31        8.17      2.34 o 
  14   0   2        9.39       13.79      2.56 o 
  15   0   2      386.25      438.35     11.48 o 
  16   0   2      230.19      248.00      8.59 o 
 -16   1   2        0.98        2.07      2.11 o 
 -15   1   2        0.18       -0.41      1.42 o 
 -14   1   2       18.68       16.65      1.90 o 
 -13   1   2      162.20      158.67      4.14 o 
 -12   1   2      674.00      679.00     10.42 o 
 -11   1   2       38.93       37.76      1.84 o 
 -10   1   2        3.53        2.69      0.91 o 
  -9   1   2       31.63       27.12      1.17 o 
  -8   1   2        1.02        2.25      0.59 o 
  -7   1   2      119.56      140.43      2.13 o 
  -6   1   2      146.79      134.63      1.96 o 
  -5   1   2      165.07      160.04      2.00 o 
  -4   1   2      414.04      395.02      3.21 o 
  -3   1   2     5980.00     6033.73     32.88 o 
  -2   1   2      216.07      199.01      2.15 o 
  -1   1   2     2325.41     2387.27     13.67 o 
   0   1   2     1763.56     1742.19     11.51 o 
   1   1   2        0.40       -0.43      0.29 o 
   2   1   2     1067.82     1054.03      6.20 o 
   3   1   2       11.57       15.86      0.65 o 
   4   1   2     1765.49     1773.20     10.09 o 
   5   1   2      612.74      549.67      4.28 o 
   6   1   2     3356.03     3671.56     19.66 o 
   7   1   2      358.33      394.92      3.81 o 
   8   1   2       15.52       11.59      0.84 o 
   9   1   2      102.77       99.44      2.40 o 
  10   1   2       16.17       17.85      2.04 o 
  11   1   2        0.72        0.65      1.04 o 
  12   1   2       12.00       10.72      1.58 o 
  13   1   2      135.51      144.23      4.13 o 
  14   1   2        3.74        4.33      1.44 o 
  15   1   2       25.06       27.51      2.43 o 
  16   1   2       25.96       27.70      2.94 o 
 -16   2   2       48.06       48.72      3.49 o 
 -15   2   2        0.99        0.54      1.95 o 
 -14   2   2       44.56       50.28      4.14 o 
 -13   2   2        1.07       -0.65      1.77 o 
 -12   2   2      266.66      249.60      4.99 o 
 -11   2   2       64.64       62.58      2.26 o 
 -10   2   2     1005.33     1027.84      9.04 o 
  -9   2   2      385.98      432.38      5.07 o 
  -8   2   2      478.79      389.91      3.92 o 
  -7   2   2      126.21      110.52      1.90 o 
  -6   2   2     1562.43     1551.90      9.51 o 
  -5   2   2     1123.58     1190.56      7.49 o 
  -4   2   2      154.47      120.19      1.63 o 
  -3   2   2     2410.55     2229.70     13.38 o 
  -2   2   2      889.69      811.97      5.74 o 
  -1   2   2      401.12      442.68      3.62 o 
   0   2   2       43.58       32.91      0.84 o 
   1   2   2       17.24       30.23      0.93 o 
   2   2   2     3591.42     3504.00     22.14 o 
   3   2   2     6729.52     6731.83     33.42 o 
   4   2   2     1552.57     1582.95      9.21 o 
   5   2   2       66.97       71.29      1.40 o 
   6   2   2     1086.97     1050.25      8.35 o 
   7   2   2     3866.09     3889.82     21.01 o 
   8   2   2     1252.69     1398.50     10.65 o 
   9   2   2        0.18        1.35      0.73 o 
  10   2   2      276.10      311.84      4.49 o 
  11   2   2       82.85       68.04      2.60 o 
  12   2   2       11.77        6.18      1.46 o 
  13   2   2        4.65        3.90      1.38 o 
  14   2   2       98.29      119.08      4.66 o 
  15   2   2       73.46       77.41      4.15 o 
  16   2   2        4.95        4.87      1.99 o 
 -16   3   2       21.07       29.06      3.04 o 
 -15   3   2       41.55       40.64      3.17 o 
 -14   3   2       26.70       29.94      4.08 o 
 -13   3   2      248.46      223.31      7.44 o 
 -12   3   2      215.99      222.54      4.16 o 
 -11   3   2       80.63       87.71      2.66 o 
 -10   3   2      456.96      455.44      6.12 o 
  -9   3   2       44.42       39.98      2.15 o 
  -8   3   2       22.82       23.46      1.28 o 
  -7   3   2        8.85       21.13      0.96 o 
  -6   3   2        1.47        1.04      0.47 o 
  -5   3   2      778.61      814.74      5.71 o 
  -4   3   2      872.70     1001.00      6.47 o 
  -3   3   2       51.94       46.39      1.25 o 
  -2   3   2       64.65       58.91      1.52 o 
  -1   3   2       26.28       48.17      1.29 o 
   0   3   2     9892.48    10085.80     49.36 o 
   1   3   2      506.94      535.96      4.40 o 
   2   3   2        0.14        0.17      0.50 o 
   3   3   2       19.12       18.54      0.81 o 
   4   3   2        5.28        7.82      0.51 o 
   5   3   2     1341.66     1463.90      8.94 o 
   6   3   2       65.44       96.89      2.06 o 
   7   3   2       74.72       80.73      2.03 o 
   8   3   2      167.15      198.93      4.48 o 
   9   3   2        2.14        0.46      1.12 o 
  10   3   2       71.03       79.24      2.70 o 
  11   3   2        0.08        0.94      0.94 o 
  12   3   2       19.11       11.52      2.02 o 
  13   3   2        0.73        0.25      1.37 o 
  14   3   2       44.10       53.80      3.49 o 
  15   3   2        0.57       -0.89      1.57 o 
  16   3   2        4.80        2.59      1.80 o 
 -16   4   2       27.60       21.42      2.77 o 
 -15   4   2       11.45        9.31      2.09 o 
 -14   4   2       54.22       51.43      3.34 o 
 -13   4   2      151.53      160.98      4.27 o 
 -12   4   2       46.57       41.89      2.40 o 
 -11   4   2       89.90       82.07      2.98 o 
 -10   4   2      830.88      796.75      7.87 o 
  -9   4   2       44.29       58.10      2.00 o 
  -8   4   2      287.35      265.18      3.82 o 
  -7   4   2      609.72      567.70      5.67 o 
  -6   4   2       96.66       81.93      1.62 o 
  -5   4   2      779.40      867.65      6.15 o 
  -4   4   2      684.58      672.13      4.99 o 
  -3   4   2        2.30        7.42      0.57 o 
  -2   4   2      970.76      937.63      6.11 o 
  -1   4   2      787.78      823.43      5.66 o 
   0   4   2      105.91      108.24      1.54 o 
   1   4   2     1287.60     1363.05      8.45 o 
   2   4   2      721.17      691.75      5.59 o 
   3   4   2      876.74      920.90      9.60 o 
   4   4   2      137.47      120.68      1.69 o 
   5   4   2       43.57       52.73      1.47 o 
   6   4   2      604.50      620.95      5.82 o 
   7   4   2     1487.70     1500.45     11.13 o 
   8   4   2       18.91       16.86      1.76 o 
   9   4   2        4.24        2.75      0.90 o 
  10   4   2       70.42       71.67      2.74 o 
  11   4   2       15.02       12.54      1.64 o 
  13   4   2        1.07        1.25      1.55 o 
  14   4   2       83.09       91.17      4.32 o 
  15   4   2       12.84       13.52      2.35 o 
 -15   5   2       31.50       33.76      3.05 o 
 -14   5   2        4.00        3.96      1.67 o 
 -13   5   2       38.29       37.78      2.45 o 
 -12   5   2      419.28      423.44      7.16 o 
 -11   5   2      183.80      175.52      6.64 o 
 -10   5   2       93.48       86.20      2.94 o 
  -9   5   2      148.89      159.44      3.76 o 
  -8   5   2      106.77      111.76      2.59 o 
  -7   5   2     1564.82     1471.08     12.93 o 
  -6   5   2      252.85      252.89      3.01 o 
  -5   5   2      354.59      321.92      3.35 o 
  -4   5   2       71.02       79.29      1.65 o 
  -3   5   2     2137.40     2005.22     11.72 o 
  -2   5   2      770.51      791.68      5.51 o 
  -1   5   2      604.32      615.33      4.72 o 
   0   5   2     3988.88     4253.89     22.20 o 
   1   5   2       21.07       21.61      1.11 o 
   2   5   2      246.45      271.54      3.03 o 
   3   5   2        0.20        1.38      0.38 o 
   4   5   2       33.91       30.86      0.98 o 
   5   5   2       95.90       84.09      1.52 o 
   6   5   2      240.69      292.41      4.56 o 
   7   5   2        3.03        1.63      1.04 o 
   8   5   2      203.95      198.40      4.13 o 
   9   5   2      198.69      218.64      6.35 o 
  10   5   2      181.93      162.40      4.03 o 
  11   5   2        0.91        1.39      1.17 o 
  12   5   2        0.15        1.12      1.31 o 
  13   5   2      165.28      179.50      4.74 o 
  14   5   2       15.47       18.87      2.91 o 
  15   5   2        2.06       -0.58      1.61 o 
 -15   6   2        2.47        2.76      2.41 o 
 -14   6   2        9.49        4.88      1.55 o 
 -13   6   2       94.48       97.38      3.60 o 
 -12   6   2       16.57       19.21      2.00 o 
 -11   6   2      269.45      293.95      5.66 o 
 -10   6   2       58.55       76.13      2.94 o 
  -9   6   2       29.16       31.18      1.96 o 
  -8   6   2       10.51       13.53      1.46 o 
  -7   6   2        0.35       -0.71      0.77 o 
  -6   6   2       22.70       17.80      1.24 o 
  -5   6   2      239.48      204.92      2.84 o 
  -4   6   2      339.46      387.40      3.87 o 
  -3   6   2       28.20       38.64      1.24 o 
  -2   6   2        9.68        7.29      0.64 o 
  -1   6   2     1544.36     1619.38     10.86 o 
   0   6   2      400.35      444.67      6.11 o 
   1   6   2      689.57      675.44      6.04 o 
   2   6   2      753.54      734.75      5.23 o 
   3   6   2      262.56      290.12      3.04 o 
   4   6   2       25.60       25.50      1.20 o 
   5   6   2        0.27       -0.59      0.74 o 
   6   6   2       58.99       55.64      2.24 o 
   7   6   2       71.11       65.80      2.51 o 
   8   6   2       43.15       44.43      2.55 o 
   9   6   2       21.24       15.52      1.87 o 
  10   6   2       69.38       59.04      2.73 o 
  11   6   2      688.01      679.17     10.50 o 
  12   6   2      587.96      588.77      8.70 o 
  13   6   2        9.45       14.52      1.97 o 
  14   6   2        7.42        5.13      2.07 o 
  15   6   2       35.37       41.61      3.56 o 
 -14   7   2        8.34        9.50      2.18 o 
 -13   7   2        1.48       -1.87      1.39 o 
 -12   7   2       20.61       19.87      2.05 o 
 -11   7   2      448.46      428.06     21.08 o 
 -10   7   2       13.33       12.62      1.71 o 
  -9   7   2        0.77        1.51      1.08 o 
  -8   7   2      226.42      230.98      5.19 o 
  -7   7   2      622.26      628.98      7.79 o 
  -6   7   2      885.94      847.76      9.10 o 
  -5   7   2       63.89       68.84      1.77 o 
  -4   7   2       70.33       82.29      2.78 o 
  -3   7   2      145.62      152.30      2.23 o 
  -2   7   2     1090.04      964.99      6.56 o 
  -1   7   2      314.64      268.91      3.23 o 
   0   7   2      329.43      327.23      3.58 o 
   1   7   2      402.42      419.13      3.87 o 
   2   7   2      905.53      824.00      6.70 o 
   3   7   2      126.22      108.26      2.38 o 
   4   7   2     1775.21     1802.90     12.86 o 
   5   7   2     2859.12     2933.99     21.99 o 
   6   7   2     1152.15     1104.61     12.69 o 
   7   7   2       24.93       26.72      2.67 o 
   8   7   2      763.47      709.30      8.83 o 
   9   7   2      466.87      504.70     12.35 o 
  10   7   2       55.92       62.53      4.68 o 
  11   7   2       21.75       18.88      2.54 o 
  12   7   2       45.60       42.70      3.53 o 
  13   7   2       50.98       57.18      5.19 o 
  14   7   2        8.59       11.26      2.60 o 
 -14   8   2        0.05       -1.04      2.48 o 
 -13   8   2        0.45       -0.83      1.48 o 
 -12   8   2       32.09       31.43      3.12 o 
 -11   8   2       21.26       21.82      2.76 o 
 -10   8   2       10.15       14.03      1.88 o 
  -9   8   2       11.10       13.21      1.71 o 
  -8   8   2       52.62       56.59      2.76 o 
  -7   8   2       69.21       70.36      2.76 o 
  -6   8   2       30.76       31.15      2.56 o 
  -5   8   2       23.99       19.32      1.63 o 
  -4   8   2       12.76       14.85      1.06 o 
  -3   8   2      208.12      197.20      2.71 o 
  -2   8   2       30.68       29.33      1.20 o 
  -1   8   2       26.38       20.43      2.16 o 
   0   8   2       35.91       31.99      1.31 o 
   1   8   2      930.34      959.78      7.70 o 
   2   8   2      300.42      295.23      3.84 o 
   3   8   2      983.90      955.35     11.16 o 
   4   8   2      551.93      512.01      6.80 o 
   5   8   2        0.58        2.71      1.07 o 
   6   8   2      228.43      238.13      4.72 o 
   7   8   2      651.82      669.03      8.57 o 
   8   8   2      132.18      124.74      5.47 o 
   9   8   2       23.29       21.48      1.99 o 
  10   8   2       23.73       18.45      1.98 o 
  11   8   2       89.82      105.88      3.84 o 
  12   8   2        0.15        0.41      1.35 o 
  13   8   2       76.60       87.37      3.78 o 
 -13   9   2        0.00       -0.33      1.72 o 
 -12   9   2        7.26       14.33      2.50 o 
 -11   9   2       45.56       42.29      3.21 o 
 -10   9   2       43.88       42.42      3.15 o 
  -9   9   2        0.57        1.77      1.48 o 
  -8   9   2       34.64       45.86      3.28 o 
  -7   9   2       11.15       10.68      2.04 o 
  -6   9   2      122.76      111.22      3.39 o 
  -5   9   2        0.63        0.93      1.09 o 
  -4   9   2      881.25      887.47      9.65 o 
  -3   9   2      524.54      528.60      4.93 o 
  -2   9   2      148.01      133.27      2.93 o 
  -1   9   2       25.10       29.80      1.40 o 
   0   9   2      149.08      144.82      2.80 o 
   1   9   2      508.35      501.84      5.44 o 
   2   9   2      397.61      370.61      4.58 o 
   3   9   2       12.07       12.02      1.19 o 
   4   9   2       63.69       65.36      2.61 o 
   5   9   2        0.49       -0.08      0.92 o 
   6   9   2        5.80        2.35      1.16 o 
   7   9   2       51.33       49.72      2.56 o 
   8   9   2       28.34       21.04      2.11 o 
   9   9   2      199.74      216.46      5.18 o 
  10   9   2       57.63       66.86      4.36 o 
  11   9   2       10.75        9.89      1.84 o 
  12   9   2      197.34      201.86      5.47 o 
 -12  10   2       11.91       11.89      2.33 o 
 -11  10   2       68.17       60.91      3.81 o 
 -10  10   2       19.94       24.40      2.80 o 
  -9  10   2        3.26        0.15      1.85 o 
  -8  10   2        0.10       -0.27      1.39 o 
  -7  10   2        1.98       -0.53      1.40 o 
  -6  10   2        4.98        1.19      1.40 o 
  -5  10   2        2.24        2.01      1.12 o 
  -4  10   2        4.38        2.46      1.16 o 
  -3  10   2      130.01      134.90      3.11 o 
  -2  10   2      349.43      352.57      5.95 o 
  -1  10   2        0.27        0.38      0.89 o 
   0  10   2       14.67        6.98      1.09 o 
   1  10   2      196.43      181.37      3.31 o 
   2  10   2      306.84      302.53      4.42 o 
   3  10   2      144.91      151.09      3.87 o 
   4  10   2        2.21        0.92      1.04 o 
   5  10   2        3.72        4.84      1.29 o 
   6  10   2       22.58       19.27      1.92 o 
   7  10   2        0.60       -0.90      1.23 o 
   8  10   2       22.23       19.94      2.20 o 
   9  10   2        2.13        0.62      1.29 o 
  10  10   2        5.72        5.45      1.60 o 
  11  10   2       36.17       31.40      2.65 o 
 -11  11   2        3.50        5.76      3.86 o 
 -10  11   2       11.95       10.61      2.31 o 
  -9  11   2        4.98        2.13      1.72 o 
  -8  11   2        8.93       13.32      2.29 o 
  -7  11   2      155.34      158.06      5.20 o 
  -6  11   2       19.69       21.69      2.39 o 
  -5  11   2        1.25       -1.77      1.90 o 
  -4  11   2        3.26        2.72      2.17 o 
  -3  11   2      157.53      168.54      6.21 o 
  -2  11   2       31.33       26.24      1.95 o 
  -1  11   2      168.74      178.10      4.20 o 
   0  11   2       73.10       74.07      2.60 o 
   1  11   2       88.48       89.70      2.52 o 
   2  11   2       89.46       71.26      2.60 o 
   3  11   2       53.59       51.25      2.58 o 
   4  11   2       24.18       16.84      2.52 o 
   5  11   2      185.53      180.68      4.61 o 
   6  11   2       43.65       44.67      2.72 o 
   7  11   2       68.71       75.62      3.33 o 
   8  11   2       73.05       81.11      3.61 o 
   9  11   2       91.57       90.81      3.78 o 
  10  11   2      127.97      132.48      7.72 o 
  -9  12   2        0.21        0.00      1.72 o 
  -8  12   2       11.12        9.60      2.30 o 
  -7  12   2        6.54        9.94      2.92 o 
  -6  12   2       10.86       12.07      4.01 o 
  -5  12   2       63.77       77.85      4.96 o 
  -4  12   2        0.04       -2.54      1.69 o 
  -3  12   2        3.51        2.80      3.10 o 
  -2  12   2       40.06       35.79      2.74 o 
  -1  12   2       15.82       17.03      1.63 o 
   0  12   2        1.26        0.72      1.02 o 
   1  12   2       34.20       24.91      2.07 o 
   2  12   2       98.79       99.59      3.11 o 
   3  12   2      178.49      188.51      4.71 o 
   4  12   2       37.06       35.38      2.49 o 
   5  12   2        6.71        6.85      1.67 o 
   6  12   2        1.02        0.48      1.39 o 
   7  12   2       36.71       40.76      2.85 o 
   8  12   2        3.73        6.70      2.04 o 
   9  12   2       14.06       12.81      2.51 o 
  -7  13   2       82.92       91.95      5.94 o 
  -6  13   2       32.18       34.75      4.01 o 
  -5  13   2        0.01       -2.61      1.98 o 
  -4  13   2        7.54        6.96      2.51 o 
  -3  13   2       42.06       46.35      5.82 o 
  -2  13   2       38.43       28.14      3.45 o 
  -1  13   2       65.30       59.38      5.49 o 
   0  13   2       94.42      100.72      3.25 o 
   1  13   2      205.43      225.61      5.35 o 
   2  13   2      100.77      107.85      4.37 o 
   3  13   2       31.15       29.98      2.79 o 
   4  13   2      172.34      178.94      4.94 o 
   5  13   2      320.49      349.38      6.95 o 
   6  13   2      154.52      162.10      6.57 o 
   7  13   2       21.36       21.33      2.90 o 
  -4  14   2        7.24       10.51      3.77 o 
  -3  14   2        4.09        1.09      3.20 o 
  -2  14   2       22.66       20.37      2.68 o 
  -1  14   2        5.46        4.86      1.93 o 
   0  14   2       36.80       38.13      3.96 o 
   1  14   2        6.02        4.26      2.52 o 
   2  14   2       10.69        6.08      2.03 o 
   3  14   2       36.51       32.22      3.08 o 
   4  14   2        3.75        3.14      1.97 o 
 -16   1   3        3.68        2.58      2.62 o 
 -15   1   3       37.98       37.66      2.99 o 
 -14   1   3        4.26        7.14      1.92 o 
 -13   1   3      267.11      258.74      6.24 o 
 -12   1   3      754.75      836.60      9.74 o 
 -11   1   3        4.32        7.64      1.18 o 
 -10   1   3      596.09      572.35      6.24 o 
  -9   1   3       70.98       47.81      1.56 o 
  -8   1   3      624.19      701.87      5.82 o 
  -7   1   3      410.52      430.82      4.11 o 
  -6   1   3     1491.28     1360.45      8.73 o 
  -5   1   3       39.02       74.19      1.45 o 
  -4   1   3     3855.29     4014.71     20.87 o 
  -3   1   3     3445.87     3540.36     21.32 o 
  -1   1   3     1336.18     1322.62      7.11 o 
   0   1   3     7738.56     7815.78     38.34 o 
   1   1   3     5571.04     5631.82     30.79 o 
   2   1   3      156.91      155.78      1.83 o 
   3   1   3      507.46      524.62      4.01 o 
   4   1   3     4244.65     4467.98     26.82 o 
   5   1   3     1562.24     1523.96      9.41 o 
   6   1   3       11.85       10.87      0.77 o 
   7   1   3      585.48      616.31      5.24 o 
   8   1   3     1470.73     1429.34      9.67 o 
   9   1   3      184.26      176.86      3.25 o 
  10   1   3       73.42       87.96      2.86 o 
  11   1   3      136.54      150.45      3.99 o 
  12   1   3      982.02      902.92     10.59 o 
  13   1   3       31.42       27.87      5.08 o 
  14   1   3        0.05       -0.83      1.33 o 
  15   1   3       35.54       43.89      3.47 o 
  16   1   3      106.08      114.00      5.85 o 
 -16   2   3       26.79       23.83      4.61 o 
 -15   2   3       37.06       44.61      4.09 o 
 -14   2   3        0.26       -0.94      1.31 o 
 -13   2   3        8.21       12.98      2.01 o 
 -12   2   3       11.94       11.14      1.61 o 
 -11   2   3      207.65      215.02      4.45 o 
 -10   2   3      104.59       94.15      2.53 o 
  -9   2   3        1.35        2.03      0.80 o 
  -8   2   3      109.37      103.07      2.03 o 
  -7   2   3       24.77       32.80      1.19 o 
  -6   2   3      169.79      154.49      2.31 o 
  -5   2   3     2521.93     2555.06     14.24 o 
  -4   2   3      178.02      188.51      2.59 o 
  -3   2   3     2650.29     2669.42     16.05 o 
  -2   2   3     1153.86     1172.25      8.03 o 
  -1   2   3        0.67        1.97      0.68 o 
   0   2   3       20.92       22.11      0.67 o 
   1   2   3     1547.13     1598.24     12.64 o 
   2   2   3       56.69       55.20      1.33 o 
   3   2   3        7.99        7.98      0.53 o 
   4   2   3       90.41      112.21      1.70 o 
   5   2   3       23.87       19.94      0.87 o 
   6   2   3     1580.78     1727.21     10.66 o 
   7   2   3      256.18      277.24      3.23 o 
   8   2   3        4.10        5.34      0.88 o 
   9   2   3      220.99      213.40      3.61 o 
  10   2   3       11.15        7.94      1.18 o 
  12   2   3      334.06      296.90      6.82 o 
  13   2   3        3.83       -0.97      1.33 o 
  14   2   3       12.04       11.30      2.26 o 
  15   2   3        7.79       15.22      2.46 o 
 -16   3   3       33.31       41.90      3.88 o 
 -15   3   3      108.31      106.00      4.49 o 
 -14   3   3       55.08       41.66      3.96 o 
 -13   3   3       28.53       27.94      3.35 o 
 -12   3   3      156.53      139.85      3.87 o 
 -11   3   3      417.73      406.36      7.57 o 
 -10   3   3      416.24      439.72      6.36 o 
  -9   3   3      162.25      148.77      2.94 o 
  -8   3   3      307.34      319.33      3.60 o 
  -7   3   3      173.27      156.31      2.35 o 
  -6   3   3       67.81      101.24      2.20 o 
  -5   3   3      447.61      441.59      4.53 o 
  -4   3   3      491.61      465.90      4.53 o 
  -3   3   3        2.61        4.50      0.62 o 
  -2   3   3      772.24      681.79      5.54 o 
  -1   3   3     4122.92     4355.75     25.05 o 
   0   3   3      758.36      850.73      5.22 o 
   1   3   3       30.29       35.98      1.16 o 
   2   3   3      917.10      850.76      6.52 o 
   3   3   3       88.82       95.75      2.35 o 
   4   3   3       85.54       71.80      1.46 o 
   5   3   3      314.22      297.41      3.05 o 
   6   3   3      101.78      116.50      1.94 o 
   7   3   3      301.04      314.30      4.05 o 
   8   3   3      289.75      258.00      4.33 o 
   9   3   3      339.65      367.52      5.71 o 
  10   3   3        1.39        0.35      1.00 o 
  11   3   3       27.27       30.58      2.09 o 
  12   3   3       18.31       21.61      3.17 o 
  13   3   3      295.24      308.39      7.29 o 
  14   3   3        0.01       -0.08      1.60 o 
  15   3   3        3.14        1.84      1.79 o 
 -16   4   3        2.26        0.45      1.85 o 
 -15   4   3        1.59        0.47      1.59 o 
 -14   4   3       37.82       32.45      2.88 o 
 -13   4   3        8.92       13.63      1.88 o 
 -12   4   3      237.13      231.83      6.12 o 
 -11   4   3       20.96       15.85      1.70 o 
 -10   4   3       47.37       56.25      2.78 o 
  -9   4   3      140.29      157.52      3.70 o 
  -8   4   3      384.70      409.66      5.82 o 
  -7   4   3      208.10      204.90      2.76 o 
  -6   4   3      151.80      194.20      2.54 o 
  -5   4   3      210.11      182.10      2.85 o 
  -4   4   3      764.99      841.88      6.93 o 
  -3   4   3     1359.46     1434.22     10.00 o 
  -2   4   3      486.63      538.31      4.90 o 
  -1   4   3     2251.83     2185.10     12.28 o 
   0   4   3      179.77      208.66      2.49 o 
   1   4   3      281.25      245.05      3.02 o 
   2   4   3      432.56      469.32      4.54 o 
   3   4   3      407.55      365.29      4.39 o 
   4   4   3        7.51        2.47      0.60 o 
   5   4   3      117.26       94.08      1.61 o 
   6   4   3      259.09      252.96      3.36 o 
   7   4   3      147.60      163.27      3.56 o 
   8   4   3       62.76       82.95      2.75 o 
   9   4   3        1.00        2.56      1.16 o 
  10   4   3      328.86      310.29      5.57 o 
  11   4   3      201.53      183.39      4.43 o 
  12   4   3       26.38       16.66      1.87 o 
  13   4   3      104.87       86.61      4.21 o 
  14   4   3        8.49        5.35      1.94 o 
  15   4   3        0.18       -0.10      1.64 o 
 -15   5   3        7.15        8.38      2.07 o 
 -14   5   3        3.61        1.70      1.38 o 
 -13   5   3       10.83        8.87      1.65 o 
 -12   5   3        0.27        2.00      1.57 o 
 -11   5   3      136.64      128.72      3.84 o 
 -10   5   3      277.78      283.72      5.30 o 
  -9   5   3       75.03       94.70      3.03 o 
  -8   5   3        1.05        1.28      1.02 o 
  -7   5   3      121.45      121.48      3.11 o 
  -6   5   3      113.05      104.19      2.33 o 
  -5   5   3        1.28        3.11      0.57 o 
  -4   5   3      184.06      158.17      2.70 o 
  -3   5   3       14.30       21.73      0.92 o 
  -2   5   3      215.73      221.12      2.57 o 
  -1   5   3     1093.13     1135.11      7.47 o 
   0   5   3     2907.73     2921.91     15.02 o 
   1   5   3       16.13       11.89      0.92 o 
   2   5   3        1.60        3.13      0.65 o 
   3   5   3       97.15       84.06      1.92 o 
   4   5   3      196.28      180.77      2.86 o 
   5   5   3       58.07       47.44      2.06 o 
   6   5   3       19.17       24.79      2.03 o 
   7   5   3       34.64       34.65      2.02 o 
   8   5   3        6.96        4.86      1.16 o 
   9   5   3      217.50      225.00      4.70 o 
  10   5   3        0.05       -0.51      1.05 o 
  11   5   3        2.60        7.22      1.72 o 
  12   5   3       28.88       33.83      2.41 o 
  13   5   3       77.44       85.30      3.50 o 
  14   5   3        4.19        6.13      2.14 o 
  15   5   3       13.08       19.02      2.85 o 
 -15   6   3        0.77        2.61      1.73 o 
 -14   6   3       88.12       87.10      3.61 o 
 -13   6   3       74.43       87.02      3.48 o 
 -12   6   3       25.56       26.99      3.11 o 
 -11   6   3       26.21       21.04      2.02 o 
 -10   6   3       24.83       17.31      1.80 o 
  -9   6   3      115.75      114.48      3.34 o 
  -8   6   3        4.87        4.68      1.20 o 
  -7   6   3      474.16      551.00      9.78 o 
  -6   6   3      396.39      380.69      5.60 o 
  -5   6   3        2.66        1.01      0.70 o 
  -4   6   3        1.57        2.81      0.67 o 
  -3   6   3      629.51      706.65      5.62 o 
  -2   6   3      920.85      956.61      6.90 o 
  -1   6   3       73.50       55.02      3.19 o 
   0   6   3      984.39     1018.24      6.71 o 
   1   6   3        0.27        1.59      0.49 o 
   2   6   3     1068.94     1101.05      9.67 o 
   3   6   3      729.39      645.15      6.16 o 
   4   6   3      304.82      310.14      4.02 o 
   5   6   3       76.08       70.82      2.45 o 
   6   6   3      173.43      175.10      3.83 o 
   7   6   3      355.09      331.47      5.48 o 
   8   6   3       29.38       38.99      2.18 o 
   9   6   3        1.79       -1.43      0.96 o 
  10   6   3      188.85      192.24      4.76 o 
  11   6   3       90.96       83.04      3.33 o 
  12   6   3       50.76       39.47      2.62 o 
  13   6   3       73.53       75.87      4.73 o 
  14   6   3       37.39       36.49      3.28 o 
 -14   7   3       40.29       46.95      4.85 o 
 -13   7   3        1.09       -0.31      1.32 o 
 -12   7   3      288.58      301.00      7.12 o 
 -11   7   3       89.02       90.57      5.99 o 
 -10   7   3      508.81      501.42      7.61 o 
  -9   7   3        8.40       14.54      1.68 o 
  -8   7   3      139.98      142.18      4.32 o 
  -7   7   3       44.48       48.84      3.20 o 
  -6   7   3        7.87       12.77      1.51 o 
  -5   7   3      183.66      206.12      3.49 o 
  -4   7   3       12.13       10.01      1.07 o 
  -3   7   3       76.74       72.79      2.07 o 
  -2   7   3       44.48       51.64      1.66 o 
  -1   7   3     2594.12     2856.94     16.49 o 
   0   7   3      847.85      866.40      6.25 o 
   1   7   3      172.65      162.58      2.73 o 
   2   7   3       40.27       38.90      1.58 o 
   3   7   3        0.07        0.52      0.71 o 
   4   7   3      325.37      343.95      4.49 o 
   5   7   3      148.49      142.12      4.03 o 
   6   7   3      103.34       95.71      3.45 o 
   7   7   3       36.53       36.29      2.18 o 
   8   7   3       21.92       23.55      1.98 o 
   9   7   3        1.38        0.08      1.82 o 
  10   7   3        0.14       -1.70      1.13 o 
  11   7   3       13.06       12.12      1.81 o 
  12   7   3        6.29        4.64      1.87 o 
  13   7   3        8.46        9.86      1.94 o 
  14   7   3        1.71        3.02      1.69 o 
 -13   8   3       12.23       17.91      2.60 o 
 -12   8   3       25.34       23.45      2.27 o 
 -11   8   3       91.66      101.62      3.75 o 
 -10   8   3      391.30      394.07      6.88 o 
  -9   8   3      160.76      163.47      4.32 o 
  -8   8   3       18.35       11.91      1.62 o 
  -7   8   3       42.29       40.99      2.26 o 
  -6   8   3      357.56      358.12     11.49 o 
  -5   8   3      905.33      891.12      9.65 o 
  -4   8   3       33.29       38.04      1.75 o 
  -3   8   3      131.19      128.90      2.83 o 
  -2   8   3       82.25       91.62      2.53 o 
  -1   8   3       38.76       26.26      1.42 o 
   0   8   3       51.60       51.33      1.73 o 
   1   8   3      200.08      197.38      3.18 o 
   2   8   3      751.72      757.54      7.33 o 
   3   8   3      275.87      265.88      4.06 o 
   4   8   3        0.02       -0.34      0.89 o 
   5   8   3      151.17      144.44      3.74 o 
   6   8   3      601.39      612.25     10.17 o 
   7   8   3     1482.95     1450.68     16.92 o 
   8   8   3      230.27      224.30      5.02 o 
   9   8   3      221.15      228.40      5.26 o 
  10   8   3       34.69       46.15      2.79 o 
  11   8   3      142.96      152.67      4.63 o 
  12   8   3        2.64        1.82      1.50 o 
  13   8   3        7.22        8.76      2.17 o 
 -13   9   3        0.27       -1.22      1.79 o 
 -12   9   3        0.00        0.39      1.65 o 
 -11   9   3        1.21        3.09      1.67 o 
 -10   9   3      249.30      266.63      5.83 o 
  -9   9   3      278.90      290.02      8.99 o 
  -8   9   3      154.41      149.84      4.16 o 
  -7   9   3       39.27       44.16      2.44 o 
  -6   9   3       22.78       23.28      2.34 o 
  -5   9   3       13.16       16.75      1.72 o 
  -4   9   3        1.17       -0.17      0.89 o 
  -3   9   3       68.16       63.82      2.55 o 
  -2   9   3       79.64       82.63      2.84 o 
  -1   9   3      469.40      456.19      6.50 o 
   0   9   3      447.89      444.84      5.11 o 
   1   9   3       36.62       39.22      1.76 o 
   2   9   3        3.53        1.55      0.88 o 
   3   9   3       39.16       40.27      2.15 o 
   4   9   3       35.52       36.21      2.14 o 
   5   9   3       19.14       14.56      1.64 o 
   6   9   3       91.08       81.64      3.12 o 
   7   9   3       49.31       36.91      2.41 o 
   8   9   3      361.65      374.54      6.77 o 
   9   9   3       88.26       95.13      3.59 o 
  10   9   3       17.99       17.53      2.09 o 
  11   9   3        0.75        2.70      1.76 o 
  12   9   3        1.80        0.99      1.47 o 
 -11  10   3        1.88        1.29      1.77 o 
 -10  10   3       83.94       89.96      4.38 o 
  -9  10   3      233.24      238.08      8.56 o 
  -8  10   3      210.52      209.53      7.67 o 
  -7  10   3       28.63       24.21      2.09 o 
  -6  10   3        9.87        7.65      1.51 o 
  -5  10   3       89.68       82.65      3.69 o 
  -4  10   3        0.21       -1.11      1.17 o 
  -3  10   3      503.40      470.87      6.89 o 
  -2  10   3      570.21      594.72      7.84 o 
  -1  10   3      892.18      831.78      8.65 o 
   0  10   3      162.73      165.02      3.67 o 
   1  10   3      799.49      755.63      8.16 o 
   2  10   3      203.11      220.91      4.03 o 
   3  10   3      170.64      174.21      4.22 o 
   4  10   3       12.04       12.75      1.65 o 
   5  10   3        0.39        0.11      1.04 o 
   6  10   3        3.32        4.05      1.33 o 
   7  10   3        9.30        4.93      1.49 o 
   8  10   3       35.07       33.36      2.46 o 
   9  10   3       28.25       27.40      3.04 o 
  10  10   3       38.78       43.69      2.94 o 
  11  10   3        7.49       10.63      3.24 o 
 -10  11   3        0.00       -1.45      1.68 o 
  -9  11   3       36.26       37.05      3.16 o 
  -8  11   3       47.40       38.58      5.46 o 
  -7  11   3        1.04       -2.14      1.42 o 
  -6  11   3        7.45        5.30      1.71 o 
  -5  11   3        4.83        4.18      1.62 o 
  -4  11   3      112.94      109.96      4.20 o 
  -3  11   3       13.22       14.00      2.00 o 
  -2  11   3       11.28        8.06      1.49 o 
  -1  11   3        0.73       -0.91      0.95 o 
   0  11   3      182.65      172.25      3.88 o 
   1  11   3        5.51        3.41      1.09 o 
   2  11   3       14.12        8.84      1.98 o 
   3  11   3        3.79        3.38      1.32 o 
   4  11   3       93.71       77.31      5.25 o 
   5  11   3      117.54      122.49      3.95 o 
   6  11   3      171.59      175.05      5.15 o 
   7  11   3        0.35       -1.64      1.25 o 
   8  11   3       41.55       38.19      2.73 o 
   9  11   3        1.08       -1.43      1.34 o 
  10  11   3       27.55       23.14      2.89 o 
  -9  12   3       11.82       10.40      2.96 o 
  -8  12   3        0.16       -2.51      1.86 o 
  -7  12   3      137.46      153.98     11.42 o 
  -6  12   3      147.86      152.50      6.76 o 
  -5  12   3       12.71        7.65      2.56 o 
  -4  12   3       47.61       44.44      4.29 o 
  -3  12   3        0.96       -1.75      1.17 o 
  -2  12   3       10.16       14.03      2.23 o 
  -1  12   3       44.53       53.26      2.49 o 
   0  12   3       22.08       24.76      1.92 o 
   1  12   3       51.75       38.73      3.12 o 
   2  12   3        0.05        2.71      1.52 o 
   3  12   3       36.56       39.70      2.97 o 
   4  12   3       32.09       25.35      2.63 o 
   5  12   3       40.63       42.05      2.74 o 
   6  12   3      110.46      119.80      4.23 o 
   7  12   3       55.91       51.80      3.56 o 
   8  12   3        0.05       -0.19      1.49 o 
  -7  13   3        9.14        5.18      4.91 o 
  -6  13   3       28.38       16.65      3.38 o 
  -5  13   3        9.37       16.12      3.26 o 
  -4  13   3       63.63       59.91      5.88 o 
  -3  13   3       66.86       77.53      5.03 o 
  -2  13   3        0.00        0.15      1.32 o 
  -1  13   3        3.43        3.87      1.51 o 
   0  13   3       51.68       47.73      2.85 o 
   1  13   3       12.42       16.77      2.15 o 
   2  13   3        7.94        4.99      1.95 o 
   3  13   3       33.70       36.48      3.94 o 
   4  13   3        0.41        2.12      1.87 o 
   5  13   3        4.14        5.38      1.91 o 
   6  13   3        7.24        8.24      2.23 o 
  -3  14   3        0.42       -0.66      2.65 o 
  -2  14   3       51.33       59.50      4.83 o 
  -1  14   3       16.24       17.41      2.47 o 
   0  14   3       59.21       55.47      3.17 o 
   1  14   3        0.10       -1.16      1.63 o 
   2  14   3       54.69       65.13      3.94 o 
   3  14   3       14.36       12.51      2.61 o 
 -16   0   4       63.76       51.78      6.45 o 
 -15   0   4      194.28      213.83     11.27 o 
 -14   0   4       83.09       89.10      7.29 o 
 -13   0   4       90.69       72.64      6.63 o 
 -12   0   4      382.09      333.92     12.42 o 
 -11   0   4       37.25       36.06      2.95 o 
 -10   0   4      696.96      752.44      9.50 o 
  -9   0   4      311.94      268.29      5.03 o 
  -8   0   4        0.45       -0.74      0.76 o 
  -7   0   4      170.71      191.45      3.81 o 
  -6   0   4      502.35      497.77      6.28 o 
  -5   0   4       36.85       13.13      1.12 o 
  -4   0   4       20.09       23.81      1.32 o 
  -3   0   4     3335.74     3392.75     52.98 o 
  -2   0   4     1104.34     1182.12     10.07 o 
  -1   0   4      591.67      537.48      6.95 o 
   0   0   4     2165.53     2330.16     22.83 o 
   1   0   4     3075.02     3096.13     23.39 o 
   2   0   4      102.23      144.86      2.79 o 
   3   0   4     2126.83     2112.47     17.18 o 
   4   0   4      305.97      293.76      4.41 o 
   5   0   4      194.21      173.68      3.45 o 
   6   0   4      253.75      193.71      3.84 o 
   7   0   4      254.11      232.40      4.82 o 
   8   0   4       37.74       41.16      2.12 o 
   9   0   4      325.96      325.54      5.76 o 
  10   0   4     1480.66     1596.99     32.70 o 
  11   0   4      530.92      523.20     10.61 o 
  13   0   4        9.67       16.94      4.16 o 
  14   0   4      389.10      446.47     16.58 o 
  15   0   4       75.18       84.40      7.96 o 
 -16   1   4       27.73       35.31      4.09 o 
 -15   1   4       10.67       11.93      2.83 o 
 -14   1   4       29.29       25.55      3.30 o 
 -13   1   4       82.55       79.23      4.73 o 
 -12   1   4        1.67       -1.93      1.34 o 
 -11   1   4        1.65       -0.26      1.58 o 
 -10   1   4      188.90      200.86      3.58 o 
  -9   1   4       39.44       44.75      1.94 o 
  -8   1   4       27.87       35.07      1.33 o 
  -7   1   4       76.84       86.92      2.41 o 
  -6   1   4      755.09      751.43      5.81 o 
  -5   1   4      912.14     1021.28      7.00 o 
  -4   1   4     1061.63     1143.78      7.41 o 
  -3   1   4       13.60       13.81      0.65 o 
  -2   1   4      104.90      123.35      1.59 o 
  -1   1   4      652.01      716.45      5.02 o 
   0   1   4     2384.13     2535.02     15.10 o 
   1   1   4      164.18      169.54      2.10 o 
   2   1   4      196.02      203.33      2.36 o 
   3   1   4       49.65       44.67      1.22 o 
   4   1   4        0.07        1.29      0.49 o 
   5   1   4       17.56       19.69      1.16 o 
   6   1   4       26.47       21.90      1.05 o 
   7   1   4        7.61        7.22      0.81 o 
   8   1   4       95.61       98.64      2.15 o 
   9   1   4      350.39      345.89      5.33 o 
  10   1   4       71.14       64.06      2.34 o 
  11   1   4       73.29       63.38      3.35 o 
  12   1   4      162.87      176.11      5.78 o 
  13   1   4        3.41        0.55      1.44 o 
  14   1   4        0.07       -0.40      1.59 o 
  15   1   4        6.12        6.24      2.62 o 
 -16   2   4        0.42        3.44      2.55 o 
 -15   2   4       10.34       16.88      3.19 o 
 -14   2   4       48.31       49.47      3.31 o 
 -13   2   4      104.33       90.06      3.90 o 
 -12   2   4       36.53       54.92      6.47 o 
 -11   2   4      374.06      410.31      6.36 o 
 -10   2   4      203.58      217.51      4.38 o 
  -9   2   4       27.72       15.23      1.21 o 
  -8   2   4       82.65       63.95      2.18 o 
  -7   2   4      711.59      715.45      5.82 o 
  -6   2   4      576.02      647.44      5.23 o 
  -5   2   4       38.43       16.71      1.05 o 
  -4   2   4        7.85        7.66      0.79 o 
  -3   2   4       10.50        5.20      1.11 o 
  -2   2   4      169.29      194.71      2.65 o 
  -1   2   4      338.71      309.18      2.70 o 
   0   2   4       20.74       25.01      0.97 o 
   1   2   4      276.25      259.40      2.63 o 
   2   2   4      789.49      715.70      5.19 o 
   3   2   4      304.13      284.58      3.43 o 
   4   2   4        2.09        1.99      0.50 o 
   5   2   4      791.18      815.30      9.19 o 
   6   2   4     1419.36     1490.73     10.73 o 
   7   2   4      739.48      773.02      6.31 o 
   8   2   4       22.28       19.19      1.32 o 
   9   2   4      341.12      323.58      5.37 o 
  10   2   4      105.92      106.08      3.29 o 
  11   2   4        3.77        2.40      1.42 o 
  12   2   4        6.19        1.70      1.57 o 
  13   2   4       73.11       84.55      4.14 o 
  14   2   4      168.52      159.35      6.45 o 
  15   2   4        4.21       -0.64      1.69 o 
 -15   3   4       10.39       13.35      2.31 o 
 -14   3   4       10.20        6.40      1.84 o 
 -13   3   4        0.85       -0.37      1.43 o 
 -12   3   4      100.91       97.54      3.39 o 
 -11   3   4       79.14       90.68      4.60 o 
 -10   3   4       48.62       43.33      2.21 o 
  -9   3   4        9.52       15.12      2.25 o 
  -8   3   4        4.70        1.24      0.78 o 
  -7   3   4        1.86        0.90      0.69 o 
  -6   3   4       85.54      111.01      2.37 o 
  -5   3   4       94.68      105.48      2.25 o 
  -4   3   4      105.05      130.45      2.39 o 
  -3   3   4        1.58        3.23      0.66 o 
  -2   3   4      152.48      164.59      2.52 o 
  -1   3   4      973.69      998.35      6.17 o 
   0   3   4       16.00       15.33      0.71 o 
   2   3   4      211.67      227.12      3.06 o 
   3   3   4        0.50        0.54      0.56 o 
   4   3   4        7.44        5.60      0.66 o 
   5   3   4        3.56        9.65      0.74 o 
   6   3   4       48.61       47.56      1.67 o 
   7   3   4      270.29      312.72      5.01 o 
   8   3   4      180.77      187.87      4.08 o 
   9   3   4        1.34       -0.55      0.96 o 
  10   3   4        9.48        9.50      1.86 o 
  11   3   4       25.46       17.64      1.85 o 
  12   3   4        1.44        5.56      1.83 o 
  13   3   4       90.66       89.44      4.29 o 
  14   3   4        0.03       -1.64      1.50 o 
  15   3   4       20.07       18.71      2.81 o 
 -15   4   4        3.83        4.07      1.81 o 
 -14   4   4       68.05       59.66      3.60 o 
 -13   4   4      107.64      112.34      5.69 o 
 -12   4   4      227.96      246.42      5.26 o 
 -11   4   4      267.42      285.32      5.46 o 
 -10   4   4       13.26       11.46      1.55 o 
  -9   4   4      156.11      141.23      3.85 o 
  -8   4   4       59.63       68.73      2.57 o 
  -7   4   4       53.51       54.36      1.85 o 
  -6   4   4      116.03      132.82      2.68 o 
  -5   4   4      289.85      247.91      4.31 o 
  -4   4   4       68.63       70.18      1.89 o 
  -3   4   4      134.64      109.10      2.21 o 
  -2   4   4     1112.01     1177.99      8.80 o 
  -1   4   4      429.77      381.87      3.25 o 
   0   4   4        7.15        3.71      0.48 o 
   1   4   4      327.95      339.72      3.88 o 
   2   4   4     1738.04     1884.75     14.08 o 
   3   4   4       26.20       20.44      1.28 o 
   4   4   4      307.18      294.40      3.79 o 
   5   4   4      170.55      155.03      2.78 o 
   6   4   4       42.89       49.94      1.72 o 
   7   4   4       34.09       27.28      1.80 o 
   8   4   4       76.32       62.10      2.63 o 
   9   4   4      258.04      240.99      7.78 o 
  10   4   4        0.12       -1.54      1.03 o 
  11   4   4       51.52       33.42      2.28 o 
  12   4   4       12.70        9.29      1.89 o 
  13   4   4      208.58      225.91      6.56 o 
  14   4   4       76.42       71.12      4.15 o 
 -15   5   4        0.72        0.49      1.82 o 
 -14   5   4       28.67       28.90      2.47 o 
 -13   5   4       92.61       74.17      3.32 o 
 -12   5   4       98.40      110.16      3.76 o 
 -11   5   4       71.53       73.43      3.08 o 
 -10   5   4       23.17       17.71      1.78 o 
  -9   5   4       69.15       65.32      2.65 o 
  -8   5   4      414.28      390.00      7.27 o 
  -7   5   4      245.58      277.29      4.07 o 
  -6   5   4      157.23      149.15      2.92 o 
  -5   5   4      577.64      585.05      5.99 o 
  -4   5   4      468.61      443.18      4.96 o 
  -3   5   4      300.05      329.25      4.08 o 
  -2   5   4        2.36        2.51      0.70 o 
  -1   5   4      421.91      564.51      4.37 o 
   0   5   4      821.82      785.37      6.21 o 
   1   5   4        0.04        1.42      0.63 o 
   2   5   4       59.86       45.77      1.69 o 
   3   5   4       59.90       58.42      1.79 o 
   4   5   4      889.67      868.52      8.41 o 
   5   5   4      344.30      297.17      6.28 o 
   6   5   4        1.82       -1.11      0.80 o 
   7   5   4      124.43      139.45      3.55 o 
   8   5   4      451.52      447.01      6.71 o 
   9   5   4     1157.19     1096.67     11.75 o 
  10   5   4      151.26      143.64      4.09 o 
  11   5   4       52.10       47.23      2.67 o 
  12   5   4      235.66      240.58      5.52 o 
  13   5   4       43.78       39.80      3.32 o 
  14   5   4        8.39        8.76      2.28 o 
 -14   6   4        1.70        1.88      1.44 o 
 -13   6   4       24.72       22.47      2.23 o 
 -12   6   4      198.50      206.23      5.95 o 
 -11   6   4       78.99       89.39      3.47 o 
 -10   6   4       12.99       10.99      1.68 o 
  -9   6   4      111.44      108.68      3.39 o 
  -8   6   4       60.56       60.20      2.57 o 
  -7   6   4        6.57       10.33      1.41 o 
  -6   6   4       67.43       67.82      2.20 o 
  -5   6   4      623.30      640.12      6.56 o 
  -4   6   4      402.44      420.02      5.44 o 
  -3   6   4      154.45      140.87      2.75 o 
  -2   6   4      318.48      318.69      4.08 o 
  -1   6   4      142.18      146.42      2.91 o 
   0   6   4      317.06      329.71      3.81 o 
   1   6   4      111.25      106.04      2.35 o 
   2   6   4        0.83        0.42      0.64 o 
   3   6   4       72.23       66.16      1.96 o 
   4   6   4       66.40       65.55      2.13 o 
   5   6   4      373.48      391.24      5.84 o 
   6   6   4        2.78        1.36      0.96 o 
   7   6   4      133.61      146.25      3.78 o 
   8   6   4       35.71       39.08      2.30 o 
   9   6   4      111.55      101.31      3.45 o 
  10   6   4      681.69      685.56     10.75 o 
  11   6   4       72.40       68.90      3.75 o 
  12   6   4       16.62       23.74      2.29 o 
  13   6   4        9.26        5.72      1.63 o 
  14   6   4        5.51        3.97      1.94 o 
 -14   7   4        7.07        6.17      1.75 o 
 -13   7   4       18.04       14.69      2.19 o 
 -12   7   4       89.22       88.86      3.62 o 
 -11   7   4       49.55       59.70      3.05 o 
 -10   7   4      185.93      200.03      4.84 o 
  -9   7   4      334.52      354.58      6.28 o 
  -8   7   4      164.06      145.51      6.13 o 
  -7   7   4       13.95       17.03      1.69 o 
  -6   7   4      297.89      308.79      5.31 o 
  -5   7   4      887.02      943.47     16.58 o 
  -4   7   4      375.90      339.79      4.62 o 
  -3   7   4      107.63      108.48      2.56 o 
  -2   7   4       14.83       11.67      1.12 o 
  -1   7   4       17.80       25.74      1.54 o 
   0   7   4      500.76      465.27      5.61 o 
   1   7   4      297.76      299.06      3.87 o 
   2   7   4       50.28       45.11      2.00 o 
   3   7   4      250.62      282.46      4.13 o 
   4   7   4      482.89      499.84      5.76 o 
   5   7   4      151.43      131.12      3.46 o 
   6   7   4        2.27        4.89      1.27 o 
   7   7   4      306.30      307.20      5.69 o 
   8   7   4      109.22      110.55      4.67 o 
   9   7   4        0.53       -1.93      1.45 o 
  10   7   4        1.55       -0.69      1.24 o 
  11   7   4      102.28      100.66      4.57 o 
  12   7   4       30.30       40.57      2.78 o 
  13   7   4       29.73       26.57      2.55 o 
 -13   8   4        1.59        0.49      1.52 o 
 -12   8   4        2.79        2.82      1.53 o 
 -11   8   4        0.52        1.01      1.51 o 
 -10   8   4       25.53       31.05      2.42 o 
  -9   8   4        6.93        5.65      2.87 o 
  -8   8   4       98.80       98.65      4.40 o 
  -7   8   4      185.56      182.98      5.19 o 
  -6   8   4      155.23      157.35      3.95 o 
  -5   8   4        2.88        4.56      1.20 o 
  -4   8   4       18.72       20.69      1.48 o 
  -3   8   4      146.27      154.90      4.46 o 
  -2   8   4        2.68        2.70      1.04 o 
  -1   8   4       14.12       16.03      1.37 o 
   0   8   4      163.76      177.58      3.52 o 
   1   8   4       35.32       42.69      2.12 o 
   2   8   4       79.02       82.17      2.86 o 
   3   8   4       37.91       28.36      1.58 o 
   4   8   4       78.94       73.99      2.96 o 
   5   8   4      149.28      158.91      4.01 o 
   6   8   4      284.27      309.72      5.74 o 
   7   8   4        6.81        6.09      1.51 o 
   8   8   4      114.24      112.25      3.74 o 
   9   8   4        8.39       10.42      1.76 o 
  10   8   4       39.25       42.83      2.76 o 
  11   8   4        3.16        4.14      1.57 o 
  12   8   4       14.67       14.55      2.13 o 
 -12   9   4        6.17        3.85      1.67 o 
 -11   9   4        2.45        2.07      1.51 o 
 -10   9   4        0.94       -1.38      1.25 o 
  -9   9   4        0.02       -1.08      1.31 o 
  -8   9   4       45.53       36.85      2.47 o 
  -7   9   4       93.97      102.36      3.47 o 
  -6   9   4       11.76       10.28      1.63 o 
  -5   9   4      516.55      559.06     14.64 o 
  -4   9   4      458.77      429.64      6.56 o 
  -3   9   4      149.34      150.61      3.84 o 
  -2   9   4        5.80        8.50      1.84 o 
  -1   9   4      235.11      230.88      4.24 o 
   0   9   4      592.31      553.80      6.75 o 
   1   9   4      265.34      264.20      4.53 o 
   2   9   4       22.36       21.57      1.76 o 
   3   9   4      132.05      138.81      4.66 o 
   4   9   4       75.12       64.98      3.61 o 
   5   9   4        0.44        1.04      1.18 o 
   6   9   4       68.74       66.64      3.04 o 
   7   9   4       59.51       65.74      3.09 o 
   8   9   4      134.78      133.27      4.19 o 
   9   9   4        1.46        1.36      1.36 o 
  10   9   4        0.00        0.51      1.34 o 
  11   9   4      140.60      156.21      5.06 o 
 -11  10   4       11.13       10.92      2.33 o 
 -10  10   4        0.21        0.78      1.44 o 
  -9  10   4        6.49        2.56      1.53 o 
  -8  10   4       21.00       21.96      2.15 o 
  -7  10   4       17.81       14.11      2.22 o 
  -6  10   4        0.26       -1.88      1.25 o 
  -5  10   4        0.43        0.67      1.55 o 
  -4  10   4       71.60       71.59      3.57 o 
  -3  10   4       80.20       76.25      2.97 o 
  -2  10   4        9.29        3.36      1.28 o 
  -1  10   4       23.83       21.87      1.74 o 
   0  10   4      133.89      121.58      3.24 o 
   1  10   4      208.40      203.51      4.13 o 
   2  10   4      218.40      213.65      4.59 o 
   3  10   4        0.85        0.71      1.37 o 
   4  10   4       22.54       32.48      2.29 o 
   5  10   4       11.97        8.30      1.66 o 
   6  10   4       33.75       30.77      3.05 o 
   7  10   4       40.63       42.48      2.69 o 
   8  10   4        6.21        5.25      2.29 o 
   9  10   4        0.44       -1.87      1.80 o 
  10  10   4       47.74       46.71      3.08 o 
 -10  11   4       29.58       24.12      3.75 o 
  -9  11   4        1.19        1.11      1.76 o 
  -8  11   4      140.84      147.46      8.10 o 
  -7  11   4      112.12      120.01      4.78 o 
  -6  11   4       76.67       95.19      8.26 o 
  -5  11   4       30.06       33.80      2.92 o 
  -4  11   4       86.63       95.74      4.15 o 
  -3  11   4      106.99      107.20      4.30 o 
  -2  11   4       52.50       60.10      2.59 o 
  -1  11   4       28.44       33.40      2.09 o 
   0  11   4       45.80       46.13      3.26 o 
   1  11   4       76.52       66.45      2.76 o 
   2  11   4        3.04        2.45      1.51 o 
   3  11   4      110.79      103.34      4.23 o 
   4  11   4      317.12      314.36      7.29 o 
   5  11   4       47.38       40.73      4.31 o 
   6  11   4      109.81      105.06      4.66 o 
   7  11   4      123.62      138.33      4.49 o 
   8  11   4      117.95      134.36      4.51 o 
   9  11   4      149.15      154.53      4.92 o 
  -8  12   4       23.44       28.22      3.90 o 
  -7  12   4       34.30       36.73      4.20 o 
  -6  12   4       55.69       61.66      3.87 o 
  -5  12   4        0.00        1.15      1.69 o 
  -4  12   4       84.20       91.34      6.31 o 
  -3  12   4      129.01      133.79      4.95 o 
  -2  12   4       18.36       20.86      2.22 o 
  -1  12   4       19.48       20.91      1.95 o 
   0  12   4       12.35        8.53      1.44 o 
   1  12   4       19.77       24.93      2.61 o 
   2  12   4       46.39       53.89      6.05 o 
   3  12   4       10.05       10.70      2.18 o 
   4  12   4        2.26        3.23      1.65 o 
   5  12   4        0.88        2.05      1.67 o 
   6  12   4        0.35        1.78      1.76 o 
   7  12   4        6.68        5.02      2.05 o 
  -6  13   4       14.64       18.00      6.18 o 
  -5  13   4       28.07       26.82     10.28 o 
  -4  13   4       24.80       28.91      4.31 o 
  -3  13   4        0.35        0.75      1.35 o 
  -2  13   4       56.92       54.24      3.13 o 
  -1  13   4       85.43       93.55      3.35 o 
   0  13   4       83.04       88.13      3.76 o 
   1  13   4       32.79       38.10      3.18 o 
   2  13   4       28.69       22.61      3.28 o 
   3  13   4       82.07       85.69      5.48 o 
   4  13   4      106.94      115.52      5.03 o 
   5  13   4       60.04       61.23      5.12 o 
 -15   1   5        0.56        0.61      2.13 o 
 -14   1   5       12.84       13.21      2.81 o 
 -13   1   5       46.22       49.45      5.37 o 
 -12   1   5        0.18       -0.10      1.71 o 
 -11   1   5       78.95       95.19      3.77 o 
 -10   1   5       14.95       14.73      1.36 o 
  -9   1   5      175.79      212.86      3.69 o 
  -8   1   5      174.64      142.67      2.91 o 
  -7   1   5       19.40       21.96      1.60 o 
  -6   1   5      112.52       80.38      1.76 o 
  -5   1   5      564.09      617.51      5.11 o 
  -4   1   5     1326.42     1344.53      7.91 o 
  -3   1   5       19.25       38.69      1.08 o 
  -2   1   5      376.34      330.40      3.27 o 
  -1   1   5     1897.35     1943.59     11.46 o 
   0   1   5     3630.58     3853.93     20.57 o 
   1   1   5      480.55      485.56      4.23 o 
   2   1   5        3.05        1.91      0.55 o 
   3   1   5      726.95      729.86      5.69 o 
   4   1   5      130.61      123.40      2.10 o 
   5   1   5      320.85      307.98      3.53 o 
   6   1   5      316.35      313.27      3.69 o 
   7   1   5      165.37      169.53      2.80 o 
   8   1   5        0.88       -0.46      0.84 o 
   9   1   5      504.82      475.22      6.76 o 
  10   1   5      370.20      348.52      8.82 o 
  11   1   5     1064.46     1080.07     14.11 o 
  12   1   5       57.01       54.26      4.66 o 
  13   1   5        1.72        0.29      1.97 o 
  14   1   5       13.73        7.51      2.60 o 
 -15   2   5       26.54       24.15      3.77 o 
 -14   2   5       38.59       43.28      4.02 o 
 -13   2   5      133.97      106.84      5.52 o 
 -12   2   5       53.79       58.08      4.21 o 
 -11   2   5        2.34       -0.18      1.57 o 
 -10   2   5       49.05       53.58      2.47 o 
  -9   2   5       68.50       65.08      2.19 o 
  -8   2   5       65.07       56.57      1.97 o 
  -7   2   5        1.04        0.53      0.71 o 
  -6   2   5      322.41      379.52      4.61 o 
  -5   2   5      106.70      120.79      2.51 o 
  -4   2   5      516.74      524.39      5.32 o 
  -3   2   5       51.00       45.67      1.77 o 
  -2   2   5       29.79       36.49      1.02 o 
  -1   2   5      415.38      434.12      3.86 o 
   0   2   5       11.83        8.96      0.72 o 
   1   2   5     1022.54     1230.88      9.48 o 
   2   2   5      812.37      848.21      6.21 o 
   3   2   5      336.58      360.76      3.90 o 
   4   2   5      187.32      156.86      2.35 o 
   5   2   5       23.60       23.74      1.54 o 
   6   2   5       98.55      106.79      2.49 o 
   7   2   5       44.68       39.38      1.72 o 
   8   2   5       48.52       51.42      2.35 o 
   9   2   5      626.96      636.94      9.85 o 
  10   2   5        2.54        2.96      1.31 o 
  11   2   5       65.85       61.87      3.45 o 
  12   2   5       33.76       32.42      2.87 o 
  13   2   5        5.01        2.48      1.75 o 
  14   2   5        0.01       -2.39      1.98 o 
 -15   3   5       85.95       93.39      5.75 o 
 -14   3   5        0.01       -0.72      1.87 o 
 -13   3   5       18.80       22.45      2.14 o 
 -12   3   5      332.53      350.51      6.34 o 
 -11   3   5        3.91        0.36      1.14 o 
 -10   3   5       32.28       26.65      3.94 o 
  -9   3   5      178.69      196.10      5.98 o 
  -8   3   5      460.65      436.33      5.39 o 
  -7   3   5      114.66      108.56      2.59 o 
  -6   3   5      146.31      126.66      2.68 o 
  -5   3   5      751.69      798.43      7.22 o 
  -4   3   5      218.22      188.28      3.06 o 
  -3   3   5      315.12      284.54      3.73 o 
  -2   3   5       76.60       52.42      1.53 o 
  -1   3   5        0.46        0.72      0.70 o 
   1   3   5       14.96       11.45      1.42 o 
   2   3   5     3946.64     3883.69     23.33 o 
   3   3   5      837.03      795.22      7.03 o 
   4   3   5      534.71      504.02      5.38 o 
   5   3   5       10.44       11.45      1.16 o 
   6   3   5      837.90      802.81      8.32 o 
   7   3   5      766.75      778.48      8.82 o 
   8   3   5       70.03       88.48      3.03 o 
   9   3   5      215.57      229.49      4.84 o 
  10   3   5      112.61      103.64      3.43 o 
  11   3   5        0.04       -1.56      1.04 o 
  12   3   5        1.29        7.32      1.91 o 
  13   3   5       12.75       13.77      2.42 o 
  14   3   5        2.67        3.60      1.95 o 
 -15   4   5        1.39       -0.23      2.50 o 
 -14   4   5       24.11       17.27      4.65 o 
 -13   4   5       28.79       26.85      2.51 o 
 -12   4   5       27.50       35.99      2.45 o 
 -11   4   5       55.59       58.67      3.11 o 
 -10   4   5        2.31        4.20      1.57 o 
  -9   4   5       30.48       36.16      2.14 o 
  -8   4   5       34.85       36.07      2.29 o 
  -7   4   5       18.11       13.48      1.19 o 
  -6   4   5       58.78       52.19      1.92 o 
  -5   4   5      135.65      164.67      3.04 o 
  -4   4   5      470.18      490.65      5.36 o 
  -3   4   5      891.02      868.83      7.53 o 
  -2   4   5      151.49      123.23      2.25 o 
  -1   4   5      310.08      386.54      4.01 o 
   0   4   5      168.09      179.19      2.36 o 
   1   4   5      115.85      107.55      2.25 o 
   2   4   5        1.84        0.31      0.64 o 
   3   4   5      114.79      111.61      2.44 o 
   4   4   5      111.33      113.12      2.51 o 
   5   4   5        5.62        3.79      0.90 o 
   6   4   5      122.96      128.33      3.80 o 
   7   4   5      201.12      215.58      5.94 o 
   8   4   5        3.42        3.33      1.28 o 
   9   4   5      420.98      393.12      6.51 o 
  10   4   5      262.15      246.84      6.62 o 
  11   4   5        9.90        4.80      1.43 o 
  12   4   5      123.53      126.58      4.99 o 
  13   4   5       21.51       16.59      2.63 o 
  14   4   5       21.88       25.18      3.02 o 
 -14   5   5        5.21        5.16      1.66 o 
 -13   5   5       15.77       18.34      2.16 o 
 -12   5   5        6.28        6.83      1.57 o 
 -11   5   5        0.82       -0.53      1.15 o 
 -10   5   5       11.86       15.40      1.79 o 
  -9   5   5        5.83        6.35      1.33 o 
  -8   5   5       39.43       35.57      2.10 o 
  -7   5   5       41.22       43.62      1.87 o 
  -6   5   5       35.22       41.97      1.78 o 
  -5   5   5        5.12        4.23      0.95 o 
  -4   5   5       96.24       87.12      2.38 o 
  -3   5   5      148.16      148.93      2.84 o 
  -2   5   5      119.89      105.30      2.17 o 
  -1   5   5       15.94       16.96      1.01 o 
   0   5   5        0.75        5.34      1.14 o 
   1   5   5       69.10       51.53      1.73 o 
   2   5   5       72.95       89.65      2.22 o 
   3   5   5       30.62       35.19      1.55 o 
   4   5   5       39.48       33.09      1.56 o 
   5   5   5       33.87       25.93      1.47 o 
   6   5   5       34.25       43.68      2.18 o 
   7   5   5      406.05      383.82      6.17 o 
   8   5   5      441.41      454.44      9.53 o 
   9   5   5        2.90        2.92      1.36 o 
  10   5   5       17.11       16.03      1.88 o 
  11   5   5      117.58      106.97      3.77 o 
  12   5   5      172.33      192.96      5.11 o 
  13   5   5        9.35        6.41      2.20 o 
 -14   6   5       52.13       57.16      3.25 o 
 -13   6   5        4.16        2.32      2.35 o 
 -12   6   5        0.67        0.39      1.35 o 
 -11   6   5      135.27      125.67      4.04 o 
 -10   6   5       74.64       84.74      3.30 o 
  -9   6   5        0.05       -0.32      1.16 o 
  -8   6   5      120.68      143.40      4.20 o 
  -7   6   5      467.04      435.15      6.55 o 
  -6   6   5      110.52      106.57      2.73 o 
  -5   6   5        1.71        2.01      0.93 o 
  -4   6   5      707.96      804.03      7.67 o 
  -3   6   5      619.21      586.40      7.95 o 
  -2   6   5      175.76      160.26      3.25 o 
  -1   6   5        9.10       11.49      2.40 o 
   0   6   5      195.31      215.17      3.73 o 
   1   6   5      661.12      673.92      7.77 o 
   2   6   5      148.45      119.80      2.67 o 
   3   6   5        0.03        1.03      0.76 o 
   4   6   5      167.84      182.74      3.36 o 
   5   6   5      746.40      744.47      8.76 o 
   6   6   5      132.78      122.35      3.50 o 
   7   6   5      191.46      190.78      4.44 o 
   8   6   5        5.54        4.17      2.11 o 
   9   6   5      100.50      114.22      3.77 o 
  10   6   5       40.01       36.02      2.52 o 
  11   6   5        0.01       -0.17      1.33 o 
  12   6   5        9.98        6.74      1.98 o 
  13   6   5        5.64        6.98      1.87 o 
 -13   7   5       56.83       46.18      3.03 o 
 -12   7   5       69.60       62.51      3.28 o 
 -11   7   5      160.35      160.72      4.65 o 
 -10   7   5       15.59       19.23      2.11 o 
  -9   7   5       25.94       27.14      3.02 o 
  -8   7   5        0.50       -0.54      1.06 o 
  -7   7   5       48.39       49.26      3.05 o 
  -6   7   5       17.38       22.94      1.86 o 
  -5   7   5       19.29       21.53      1.56 o 
  -4   7   5        0.83        0.71      1.14 o 
  -3   7   5       74.30       78.09      2.74 o 
  -2   7   5      229.78      255.46      4.29 o 
  -1   7   5      358.95      394.03      5.35 o 
   0   7   5      140.57      138.81      3.15 o 
   1   7   5        0.52       -0.44      0.83 o 
   2   7   5      131.73      129.34      3.32 o 
   3   7   5      142.95      150.47      3.14 o 
   4   7   5       50.47       47.02      2.26 o 
   5   7   5      168.44      157.02      4.05 o 
   6   7   5      168.41      186.67      4.42 o 
   7   7   5        0.55        2.15      1.24 o 
   8   7   5        2.62        2.05      1.52 o 
   9   7   5       39.73       40.05      3.23 o 
  10   7   5       73.48       73.48      3.37 o 
  11   7   5       23.76       25.07      2.94 o 
  12   7   5        5.34        3.34      1.59 o 
 -12   8   5        5.95        7.40      1.77 o 
 -11   8   5      142.20      157.45      4.75 o 
 -10   8   5       58.07       68.82      3.27 o 
  -9   8   5       13.58       15.67      1.93 o 
  -8   8   5        6.79        5.93      1.67 o 
  -7   8   5       76.98       77.27      3.16 o 
  -6   8   5      285.96      301.11      5.57 o 
  -5   8   5      106.17      113.53      3.42 o 
  -4   8   5      156.28      158.60      3.95 o 
  -3   8   5        0.57        0.29      1.01 o 
  -2   8   5      129.41      123.30      3.12 o 
  -1   8   5       10.61       11.84      1.36 o 
   0   8   5      172.59      178.70      6.58 o 
   1   8   5      339.22      336.99      5.66 o 
   2   8   5      336.80      306.63      5.34 o 
   3   8   5       39.94       34.20      2.05 o 
   4   8   5      235.00      227.29      5.96 o 
   5   8   5      898.40      887.18     12.15 o 
   6   8   5     1417.97     1338.09     13.76 o 
   7   8   5      183.71      200.89      4.91 o 
   8   8   5      201.24      200.78      5.01 o 
   9   8   5       31.08       34.12      3.05 o 
  10   8   5      199.48      191.09      5.22 o 
  11   8   5        8.18        9.62      1.91 o 
 -11   9   5       20.38       12.70      2.09 o 
 -10   9   5       91.70       85.74      4.16 o 
  -9   9   5       24.16       23.87      2.49 o 
  -8   9   5       14.01       16.47      2.36 o 
  -7   9   5        9.07        9.92      2.00 o 
  -6   9   5       10.27       14.47      2.14 o 
  -5   9   5       48.17       41.69      2.88 o 
  -4   9   5       17.56       17.48      1.80 o 
  -3   9   5       81.43       74.51      2.98 o 
  -2   9   5      214.96      225.07      5.21 o 
  -1   9   5       19.26       18.84      1.80 o 
   0   9   5        0.10       -0.90      0.90 o 
   1   9   5       13.91        7.02      1.38 o 
   2   9   5      211.46      212.45      4.65 o 
   3   9   5      301.31      285.37      8.28 o 
   4   9   5       66.57       55.50      3.27 o 
   5   9   5        0.98       -1.03      1.77 o 
   6   9   5      129.86      127.12      4.00 o 
   7   9   5      197.68      195.95      4.98 o 
   8   9   5       79.44       78.15      3.57 o 
   9   9   5        1.39       -0.19      1.78 o 
  10   9   5        3.88        1.89      1.63 o 
  11   9   5        0.11        0.02      1.58 o 
 -10  10   5       66.51       60.15      3.92 o 
  -9  10   5       40.77       40.92      3.38 o 
  -8  10   5        7.26       10.25      2.22 o 
  -7  10   5        0.04       -0.15      1.42 o 
  -6  10   5        8.25        6.68      2.73 o 
  -5  10   5       45.48       47.11      3.14 o 
  -4  10   5       35.55       29.29      2.71 o 
  -3  10   5      232.93      233.34      5.11 o 
  -2  10   5       87.07       82.07      3.60 o 
  -1  10   5       14.17       17.41      1.83 o 
   0  10   5       28.41       30.66      1.98 o 
   1  10   5       45.17       44.98      2.49 o 
   2  10   5       70.51       74.23      3.67 o 
   3  10   5      118.87      116.49      4.46 o 
   4  10   5      130.16      121.10      4.60 o 
   5  10   5       49.65       53.76      3.39 o 
   6  10   5       12.51       11.92      2.18 o 
   7  10   5       60.05       55.37      3.07 o 
   8  10   5        4.62        4.94      1.64 o 
   9  10   5       91.79       82.55      5.03 o 
  -9  11   5        3.72        2.03      2.03 o 
  -8  11   5        2.50        2.26      2.10 o 
  -7  11   5        4.16        4.25      2.35 o 
  -6  11   5       35.05       30.04      2.90 o 
  -5  11   5       19.87       15.35      2.62 o 
  -4  11   5        0.33       -1.58      1.24 o 
  -3  11   5       11.52        9.02      1.73 o 
  -2  11   5       28.91       28.76      2.11 o 
  -1  11   5        0.94       -0.16      1.01 o 
   0  11   5        0.00       -0.05      1.05 o 
   1  11   5       20.54       23.27      2.07 o 
   2  11   5       63.19       50.12      3.29 o 
   3  11   5      185.55      177.64      7.58 o 
   4  11   5       69.81       73.01      3.98 o 
   5  11   5       21.95       20.67      2.65 o 
   6  11   5        4.77        4.56      1.86 o 
   7  11   5       40.59       39.12      3.32 o 
   8  11   5        0.51       -1.96      1.58 o 
  -7  12   5      105.58      111.05      5.00 o 
  -6  12   5       45.93       46.74      3.60 o 
  -5  12   5       22.40       26.54      2.90 o 
  -4  12   5        1.65        2.57      2.08 o 
  -3  12   5       57.03       56.63      3.22 o 
  -2  12   5      104.11      105.36      3.48 o 
  -1  12   5       18.89       23.10      2.06 o 
   0  12   5       11.93        9.49      1.62 o 
   1  12   5       39.72       44.19      3.35 o 
   2  12   5       50.02       58.36      3.60 o 
   3  12   5        6.01        9.25      2.48 o 
   4  12   5       79.07       86.94      4.43 o 
   5  12   5       84.88       85.32      4.49 o 
   6  12   5       17.46       14.89      2.56 o 
  -4  13   5        3.11        1.26      2.38 o 
  -3  13   5        4.59        1.94      1.62 o 
  -2  13   5        4.08        5.69      1.71 o 
  -1  13   5       19.98       24.01      2.18 o 
   0  13   5        2.86        2.94      2.33 o 
   1  13   5        5.14        6.65      1.98 o 
   2  13   5        9.48       10.01      2.28 o 
   3  13   5        0.05        0.09      1.71 o 
 -15   0   6      119.76      108.21      8.56 o 
 -14   0   6        9.73       22.67      4.88 o 
 -13   0   6       36.33       30.38      5.12 o 
 -12   0   6      306.71      321.14     12.84 o 
 -11   0   6      665.31      633.63     20.04 o 
 -10   0   6      207.48      202.83      6.22 o 
  -9   0   6       34.22       44.15      3.17 o 
  -8   0   6      130.85      126.51      4.72 o 
  -7   0   6      287.41      319.43     12.51 o 
  -6   0   6       35.38       24.82      4.43 o 
  -5   0   6      160.39      149.76      2.85 o 
  -4   0   6     1007.74     1052.74     12.15 o 
  -3   0   6      816.48      824.86      9.00 o 
  -1   0   6     5736.65     5950.49     43.69 o 
   0   0   6     2205.21     2249.75     22.76 o 
   2   0   6      674.18      643.97      7.77 o 
   3   0   6      189.25      222.54      4.24 o 
   4   0   6      304.52      282.44      4.93 o 
   5   0   6      112.35       96.17      3.85 o 
   6   0   6      457.70      452.08      6.80 o 
   7   0   6        0.95       -0.32      1.15 o 
   8   0   6      299.79      316.12      7.59 o 
   9   0   6     1266.56     1279.12     27.19 o 
  10   0   6        1.36        0.96      2.53 o 
  11   0   6       17.94       11.21      3.86 o 
  12   0   6       60.08       72.52      7.17 o 
  13   0   6      186.36      217.03     12.06 o 
  14   0   6       76.05      104.96      8.98 o 
 -15   1   6       60.91       65.56      6.03 o 
 -14   1   6        4.74        2.40      2.83 o 
 -13   1   6       13.08       21.92      3.22 o 
 -12   1   6       43.39       34.50      3.58 o 
 -11   1   6       78.85       76.78      4.16 o 
 -10   1   6       39.09       29.18      2.05 o 
  -9   1   6       38.44       34.22      2.04 o 
  -8   1   6        1.01        0.73      0.97 o 
  -7   1   6        5.34        5.72      1.03 o 
  -6   1   6       21.83       26.20      1.46 o 
  -5   1   6       80.86       69.06      2.40 o 
  -4   1   6     1131.66     1122.37      8.56 o 
  -3   1   6     1868.62     1998.84     12.20 o 
  -2   1   6     1595.46     1616.88     11.66 o 
  -1   1   6        0.25       -0.43      0.98 o 
   0   1   6        4.88        3.23      0.73 o 
   1   1   6      536.51      557.55      4.95 o 
   2   1   6        8.20        8.23      0.83 o 
   3   1   6       31.48       24.61      1.14 o 
   4   1   6       23.99       29.51      1.25 o 
   5   1   6       63.06       62.66      1.79 o 
   6   1   6     1185.24     1189.08      9.93 o 
   7   1   6     1370.02     1406.20     11.53 o 
   8   1   6      105.40      108.29      3.02 o 
   9   1   6       10.73        9.38      1.91 o 
  10   1   6        2.41        7.43      2.41 o 
  11   1   6        0.04        0.24      2.68 o 
  12   1   6        0.71        1.89      2.20 o 
  13   1   6        0.51        1.68      2.18 o 
  14   1   6        0.44        2.87      2.55 o 
 -15   2   6        3.25       -0.20      2.11 o 
 -14   2   6        1.15        2.55      2.15 o 
 -13   2   6        0.02       -0.03      1.85 o 
 -12   2   6       15.54       21.57      2.79 o 
 -11   2   6       27.93       23.24      2.38 o 
 -10   2   6       14.14       14.14      1.89 o 
  -9   2   6       55.32       39.52      1.90 o 
  -8   2   6       59.72       68.28      2.27 o 
  -7   2   6      199.98      196.59      3.85 o 
  -6   2   6      179.26      166.04      3.17 o 
  -5   2   6      114.48      134.08      3.59 o 
  -4   2   6      108.14      101.34      2.14 o 
  -3   2   6      283.84      306.07      3.68 o 
  -2   2   6     1556.27     1479.78     10.91 o 
  -1   2   6      252.43      286.40      3.55 o 
   0   2   6       11.79       19.34      1.49 o 
   1   2   6      238.33      243.60      4.28 o 
   2   2   6      498.19      466.41      5.28 o 
   3   2   6       45.24       58.25      1.58 o 
   4   2   6     1160.74     1181.62     10.91 o 
   5   2   6     1016.71     1001.71      8.75 o 
   6   2   6      411.57      412.62      5.89 o 
   7   2   6        4.73        7.08      1.18 o 
   8   2   6     1177.43     1151.34     15.98 o 
   9   2   6      188.43      180.95      4.38 o 
  10   2   6       29.56       28.76      2.18 o 
  11   2   6        7.38        5.00      1.75 o 
  12   2   6      113.78      108.09      5.84 o 
  13   2   6       85.28       73.06      6.99 o 
 -14   3   6       18.81       10.79      2.94 o 
 -13   3   6      105.74      110.23      4.53 o 
 -12   3   6       18.80       20.46      2.44 o 
 -11   3   6        0.42        0.54      1.92 o 
 -10   3   6       15.20       10.51      1.54 o 
  -9   3   6       14.76       12.37      1.33 o 
  -8   3   6        5.90       10.13      1.23 o 
  -7   3   6       36.57       26.56      1.57 o 
  -6   3   6        1.49        0.86      0.81 o 
  -5   3   6       22.19       33.59      1.59 o 
  -4   3   6       21.62       26.84      1.83 o 
  -3   3   6       19.53       27.71      1.33 o 
  -2   3   6       34.72       45.86      1.56 o 
  -1   3   6        1.80        0.86      0.68 o 
   0   3   6      269.68      316.53      4.08 o 
   1   3   6        6.43        6.26      0.72 o 
   2   3   6       48.26       47.30      1.73 o 
   3   3   6        0.17       -0.66      0.67 o 
   4   3   6       11.88       21.37      1.35 o 
   5   3   6      302.27      311.67      4.43 o 
   6   3   6        0.85       -0.48      0.82 o 
   7   3   6      468.49      458.44      6.70 o 
   8   3   6        6.92        5.03      1.41 o 
   9   3   6        8.65       11.52      1.74 o 
  10   3   6        5.44        5.08      1.46 o 
  11   3   6       27.40       33.07      2.43 o 
  12   3   6       27.04       23.14      2.69 o 
  13   3   6        0.02        0.07      1.75 o 
 -14   4   6       41.13       48.40      4.47 o 
 -13   4   6       22.71       24.19      3.39 o 
 -12   4   6        0.98        1.47      2.19 o 
 -11   4   6        0.20       -0.70      1.20 o 
 -10   4   6       49.30       48.87      2.56 o 
  -9   4   6        2.39       -0.68      0.93 o 
  -8   4   6        0.46        1.54      0.91 o 
  -7   4   6       24.12       18.77      1.43 o 
  -6   4   6        3.55        5.61      1.00 o 
  -5   4   6      105.03       90.71      2.44 o 
  -4   4   6       22.69       23.84      1.41 o 
  -3   4   6       49.86       59.64      1.82 o 
  -2   4   6      146.38      140.27      2.56 o 
  -1   4   6      307.50      330.93      4.20 o 
   0   4   6       19.83       17.69      1.47 o 
   1   4   6      550.98      598.44      6.07 o 
   2   4   6       67.76       58.85      1.97 o 
   3   4   6      223.63      217.51      3.60 o 
   4   4   6        2.03        4.59      0.94 o 
   5   4   6       22.87       23.27      1.99 o 
   6   4   6       13.66        9.45      1.41 o 
   7   4   6       83.05       70.91      2.91 o 
   8   4   6       21.66       18.49      1.87 o 
   9   4   6       86.38       70.43      3.92 o 
  10   4   6       20.25       23.18      2.09 o 
  11   4   6        5.51       10.58      1.79 o 
  12   4   6      176.96      202.40      6.21 o 
  13   4   6      109.43      126.31      5.87 o 
 -14   5   6        3.10        2.72      1.75 o 
 -13   5   6       26.52       35.49      2.70 o 
 -12   5   6       60.27       55.57      2.97 o 
 -11   5   6       13.43        9.66      1.76 o 
 -10   5   6        4.53        1.04      1.30 o 
  -9   5   6       87.56      103.60      3.45 o 
  -8   5   6       57.26       74.63      2.87 o 
  -7   5   6       18.58       16.37      1.44 o 
  -6   5   6       32.19       33.18      1.76 o 
  -5   5   6        4.06        5.46      1.08 o 
  -4   5   6       31.80       23.18      1.45 o 
  -3   5   6       37.08       41.42      1.61 o 
  -2   5   6      856.04      876.47      8.37 o 
  -1   5   6      119.80      119.17      4.70 o 
   0   5   6        4.81        4.54      1.14 o 
   1   5   6       85.29       78.78      2.63 o 
   2   5   6       91.13      100.58      2.51 o 
   3   5   6      595.07      583.06      6.35 o 
   4   5   6      125.56      111.58      2.73 o 
   5   5   6       10.90       13.55      1.30 o 
   6   5   6       46.07       39.04      2.22 o 
   7   5   6       55.41       53.97      2.63 o 
   8   5   6      410.14      377.13      6.48 o 
   9   5   6       59.51       57.09      2.88 o 
  10   5   6       30.58       35.20      3.31 o 
  11   5   6       59.74       54.81      5.68 o 
  12   5   6       27.47       22.13      2.32 o 
  13   5   6        9.12        9.97      2.42 o 
 -13   6   6        0.03       -0.82      1.41 o 
 -12   6   6        0.01        1.42      1.36 o 
 -11   6   6       42.80       46.71      2.84 o 
 -10   6   6      192.09      210.42      5.06 o 
  -9   6   6       73.72       74.96      3.15 o 
  -8   6   6       30.70       29.04      2.12 o 
  -7   6   6      145.37      149.83      4.40 o 
  -6   6   6      153.93      166.62      5.43 o 
  -5   6   6       40.90       37.19      1.85 o 
  -4   6   6      577.94      582.57      7.56 o 
  -3   6   6      197.36      205.88      3.90 o 
  -2   6   6       61.89       67.61      2.32 o 
  -1   6   6      301.93      284.43      4.56 o 
   0   6   6      688.80      683.03      8.16 o 
   1   6   6      112.71      121.30      3.30 o 
   2   6   6       23.73       18.36      1.63 o 
   3   6   6       41.35       38.34      2.57 o 
   4   6   6       47.35       50.27      2.34 o 
   5   6   6       35.48       28.74      1.97 o 
   6   6   6       31.80       36.79      2.27 o 
   7   6   6       12.16       15.34      1.79 o 
   8   6   6       56.18       58.19      2.89 o 
   9   6   6      117.60      128.54      4.12 o 
  10   6   6        1.17       -0.40      1.24 o 
  11   6   6       13.62       14.15      2.06 o 
  12   6   6        3.23        1.81      1.52 o 
 -12   7   6        1.62        2.90      1.55 o 
 -11   7   6       52.52       50.81      2.99 o 
 -10   7   6       84.04       65.13      3.95 o 
  -9   7   6        0.06       -0.97      1.15 o 
  -8   7   6        0.69        0.83      1.22 o 
  -7   7   6      137.50      152.43      4.10 o 
  -6   7   6      284.67      283.71      5.41 o 
  -5   7   6      248.03      248.34      5.02 o 
  -4   7   6       61.30       60.73      2.65 o 
  -3   7   6      341.13      336.14      7.09 o 
  -2   7   6        0.24        1.93      0.94 o 
  -1   7   6      447.98      413.96      5.75 o 
   0   7   6      319.98      344.72      5.77 o 
   1   7   6      190.55      173.66      6.00 o 
   2   7   6      248.41      255.57      4.91 o 
   3   7   6      476.56      466.61      6.80 o 
   4   7   6      113.78      118.85      4.19 o 
   5   7   6      145.20      156.82      4.13 o 
   6   7   6      236.58      235.43      5.15 o 
   7   7   6      268.42      264.66      9.88 o 
   8   7   6       35.78       34.08      2.47 o 
   9   7   6       41.85       45.47      2.81 o 
  10   7   6       83.37      102.27      3.92 o 
  11   7   6       86.37       98.69      4.04 o 
 -12   8   6        0.02        1.14      1.52 o 
 -11   8   6        1.73        1.54      1.54 o 
 -10   8   6       57.66       50.36      3.34 o 
  -9   8   6       30.08       35.82      2.59 o 
  -8   8   6       44.75       42.44      4.30 o 
  -7   8   6       58.34       49.92      4.50 o 
  -6   8   6      140.22      144.30      6.75 o 
  -5   8   6        9.10        7.37      1.46 o 
  -4   8   6        4.02        4.97      1.38 o 
  -3   8   6        5.62        2.35      1.45 o 
  -2   8   6      369.10      359.89      5.54 o 
  -1   8   6       57.73       54.75      2.36 o 
   0   8   6        7.98        5.22      1.33 o 
   1   8   6        6.49        6.85      1.37 o 
   2   8   6       32.72       31.05      2.09 o 
   3   8   6      109.60      104.44      3.40 o 
   4   8   6      353.00      356.80     12.00 o 
   5   8   6      328.12      337.02      7.36 o 
   6   8   6        0.71        1.35      1.51 o 
   7   8   6       92.37       84.12      3.43 o 
   8   8   6      101.08       97.23      3.72 o 
   9   8   6       95.10      101.88      3.95 o 
  10   8   6        4.15        3.77      1.60 o 
 -11   9   6        1.47        2.69      2.38 o 
 -10   9   6       13.80       16.03      3.35 o 
  -9   9   6      110.36      123.05      7.80 o 
  -8   9   6       56.12       62.61      3.69 o 
  -7   9   6        2.51        3.97      1.81 o 
  -6   9   6      359.53      373.19      8.05 o 
  -5   9   6      305.84      308.95      9.85 o 
  -4   9   6       47.01       58.57      2.84 o 
  -3   9   6      222.76      212.25      4.48 o 
  -2   9   6      249.77      234.71      4.67 o 
  -1   9   6      250.98      234.55      4.66 o 
   0   9   6        8.20       10.62      1.62 o 
   1   9   6       21.07       19.64      1.88 o 
   2   9   6       60.36       70.07      3.91 o 
   3   9   6       15.11        8.90      1.87 o 
   4   9   6        0.07       -0.83      1.20 o 
   5   9   6        1.99       -0.08      1.45 o 
   6   9   6        7.94       13.96      2.25 o 
   7   9   6       12.52       11.50      2.19 o 
   8   9   6        2.72        1.68      1.67 o 
   9   9   6        2.80        3.73      1.62 o 
  -9  10   6        0.26        2.48      2.22 o 
  -8  10   6        0.83       -0.10      1.60 o 
  -7  10   6        0.16        0.28      1.50 o 
  -6  10   6       12.85       11.40      2.18 o 
  -5  10   6       29.82       22.20      2.57 o 
  -4  10   6       20.27       21.88      2.23 o 
  -3  10   6        1.46        2.06      1.16 o 
  -2  10   6       14.46       11.69      1.60 o 
  -1  10   6       42.71       39.85      2.28 o 
   0  10   6       33.58       41.78      2.52 o 
   1  10   6        0.54       -1.55      1.04 o 
   2  10   6       27.32       23.40      2.58 o 
   3  10   6       13.61       10.79      2.09 o 
   4  10   6       44.13       41.04      3.18 o 
   5  10   6        0.58        0.11      1.54 o 
   6  10   6        0.65       -1.26      1.38 o 
   7  10   6       21.08       24.08      2.79 o 
   8  10   6        0.13       -1.14      1.57 o 
  -8  11   6       79.53       92.58      4.74 o 
  -7  11   6       57.81       62.45      3.97 o 
  -6  11   6        7.24        6.82      2.05 o 
  -5  11   6       30.28       31.16      3.62 o 
  -4  11   6      112.32      126.72      4.32 o 
  -3  11   6        0.42        0.72      1.22 o 
  -2  11   6       40.04       40.66      2.47 o 
  -1  11   6       12.49       12.05      2.37 o 
   0  11   6       51.47       52.86      2.88 o 
   1  11   6       28.49       29.87      2.92 o 
   2  11   6       60.39       59.16      3.69 o 
   3  11   6      174.86      171.67      5.74 o 
   4  11   6        9.66        7.33      2.61 o 
   5  11   6       29.67       20.64      2.75 o 
   6  11   6       69.51       72.49      6.76 o 
   7  11   6       38.84       35.47      3.34 o 
  -5  12   6       55.49       54.84      5.51 o 
  -4  12   6       29.76       32.38      2.81 o 
  -3  12   6        0.17       -2.43      1.89 o 
  -2  12   6       65.23       67.76      3.08 o 
  -1  12   6        1.48       -0.06      1.15 o 
   0  12   6        3.46        4.47      1.90 o 
   1  12   6        0.57        2.44      1.67 o 
   2  12   6        4.24        6.98      1.97 o 
   3  12   6        0.13        0.88      1.71 o 
   4  12   6        0.05        0.96      1.76 o 
 -14   1   7        0.01       -0.39      2.08 o 
 -13   1   7        2.36        5.07      2.24 o 
 -12   1   7        1.86        5.83      1.98 o 
 -11   1   7        0.59        1.55      1.48 o 
 -10   1   7       24.38       31.10      2.59 o 
  -9   1   7      236.91      218.22      5.85 o 
  -8   1   7        3.32        1.03      1.04 o 
  -7   1   7       70.85       57.81      2.71 o 
  -6   1   7      457.20      488.35      6.73 o 
  -5   1   7      255.78      242.74      4.54 o 
  -4   1   7       73.67       65.01      2.12 o 
  -3   1   7      431.28      405.77      4.98 o 
  -2   1   7      430.76      437.02      5.13 o 
  -1   1   7      507.29      554.90      6.11 o 
   0   1   7      117.02      120.50      2.34 o 
   1   1   7      155.10      141.16      2.51 o 
   2   1   7      453.55      466.58      4.78 o 
   3   1   7      225.54      234.40      3.29 o 
   4   1   7        6.84       10.41      1.14 o 
   5   1   7      200.35      196.79      3.60 o 
   6   1   7        7.88        6.19      1.17 o 
   7   1   7        7.42        9.23      1.33 o 
   8   1   7      111.39      104.25      4.11 o 
   9   1   7      222.38      230.95      5.93 o 
  10   1   7      292.57      298.42      9.10 o 
  11   1   7       60.54       63.05      8.38 o 
  12   1   7        2.33        1.99      2.49 o 
  13   1   7       17.44       16.22      3.60 o 
 -14   2   7       20.43       13.06      4.49 o 
 -13   2   7        2.84        0.27      2.80 o 
 -12   2   7       27.67       22.11      2.57 o 
 -11   2   7       11.97       14.44      2.18 o 
 -10   2   7        0.13        0.48      1.18 o 
  -9   2   7        0.05        0.20      1.03 o 
  -8   2   7       31.77       34.16      2.14 o 
  -7   2   7      119.55      107.82      3.19 o 
  -6   2   7      444.16      410.80      5.35 o 
  -5   2   7      252.16      252.22      3.63 o 
  -4   2   7        9.25       14.14      1.13 o 
  -3   2   7      947.01      963.29      8.55 o 
  -2   2   7       95.98       97.90      2.48 o 
  -1   2   7       65.09       67.36      2.13 o 
   0   2   7       36.00       42.89      1.72 o 
   1   2   7       70.25       76.47      2.36 o 
   2   2   7       40.56       45.74      2.15 o 
   3   2   7      108.24      115.10      2.70 o 
   4   2   7      140.57      141.87      3.05 o 
   5   2   7        6.96        1.75      0.97 o 
   6   2   7        0.12       -1.38      0.92 o 
   7   2   7      406.42      412.76      5.85 o 
   8   2   7     1200.96     1146.50     12.07 o 
   9   2   7       33.85       29.71      2.77 o 
  10   2   7        3.40        0.30      1.66 o 
  11   2   7        0.06       -2.11      1.88 o 
  12   2   7        0.03       -1.58      2.15 o 
  13   2   7        1.83        1.70      3.53 o 
 -14   3   7      136.68      137.96     12.33 o 
 -13   3   7       91.99      100.59      4.48 o 
 -12   3   7        7.82       15.84      2.36 o 
 -11   3   7       18.44       18.23      2.95 o 
 -10   3   7      119.85      113.48      5.42 o 
  -9   3   7        3.30        1.79      1.16 o 
  -8   3   7        1.58        0.70      0.93 o 
  -7   3   7       69.79       65.77      2.37 o 
  -6   3   7       29.23       28.45      1.68 o 
  -5   3   7       72.05       66.24      2.07 o 
  -4   3   7       23.80       23.26      1.35 o 
  -3   3   7        0.38        0.49      0.89 o 
  -2   3   7        8.36        7.67      1.07 o 
  -1   3   7      178.28      151.67      3.00 o 
   0   3   7       24.14       37.13      1.95 o 
   1   3   7      355.12      355.69      5.45 o 
   2   3   7       20.64       22.91      1.43 o 
   3   3   7      209.72      216.09      3.72 o 
   4   3   7      305.11      286.70      5.16 o 
   5   3   7       91.53       82.03      2.49 o 
   6   3   7      112.05      119.07      3.03 o 
   7   3   7      195.54      216.31      5.25 o 
   8   3   7        9.06        9.72      1.66 o 
   9   3   7      107.63       94.07      3.47 o 
  10   3   7        4.99        6.38      1.53 o 
  11   3   7        9.46       12.20      3.09 o 
  12   3   7        3.94        6.96      2.85 o 
 -13   4   7        4.89        3.32      1.97 o 
 -12   4   7        7.97        4.76      2.67 o 
 -11   4   7        5.64        8.19      1.88 o 
 -10   4   7      154.18      151.50      4.95 o 
  -9   4   7        0.45        2.02      1.25 o 
  -8   4   7      120.84      113.21      3.05 o 
  -7   4   7      531.19      534.47      6.57 o 
  -6   4   7      323.73      317.47      4.85 o 
  -5   4   7       14.20       14.00      1.25 o 
  -4   4   7      536.65      518.12      5.86 o 
  -3   4   7      388.05      374.60      4.59 o 
  -2   4   7       11.29       20.94      1.68 o 
  -1   4   7       13.49       11.32      1.71 o 
   0   4   7      415.23      438.15      7.87 o 
   1   4   7       16.87       11.81      1.42 o 
   2   4   7        0.01        0.07      0.88 o 
   3   4   7       54.81       58.97      2.12 o 
   4   4   7      122.21      130.04      3.06 o 
   5   4   7        1.95        2.69      0.98 o 
   6   4   7      220.67      218.25      4.73 o 
   7   4   7       57.83       57.89      2.95 o 
   8   4   7      145.95      145.66      4.11 o 
   9   4   7      249.10      243.81      5.41 o 
  10   4   7        6.33        9.20      1.75 o 
  11   4   7       51.05       48.60      2.91 o 
  12   4   7        7.50        3.18      1.93 o 
 -13   5   7        0.34       -1.60      1.61 o 
 -12   5   7        0.10       -0.54      1.53 o 
 -11   5   7        1.45        1.18      1.62 o 
 -10   5   7       37.79       38.15      2.90 o 
  -9   5   7      139.18      151.57      4.22 o 
  -8   5   7      270.25      292.47      5.66 o 
  -7   5   7      119.61      115.15      3.08 o 
  -6   5   7        7.99        9.10      1.31 o 
  -5   5   7      549.28      536.65      7.21 o 
  -4   5   7      694.01      740.83      7.97 o 
  -3   5   7        1.58        1.99      1.06 o 
  -2   5   7       28.59       43.05      2.02 o 
  -1   5   7      127.00      118.53      4.34 o 
   0   5   7        2.15        1.97      1.08 o 
   1   5   7       62.42       50.36      2.36 o 
   2   5   7        2.01        3.04      1.14 o 
   3   5   7        0.43        0.38      0.96 o 
   4   5   7        0.39        0.31      0.96 o 
   5   5   7      175.21      178.43      3.67 o 
   6   5   7      777.68      781.29      9.64 o 
   7   5   7      102.15      105.82      3.55 o 
   8   5   7        0.79        1.87      1.31 o 
   9   5   7      128.89      113.93      3.91 o 
  10   5   7      201.11      196.77      6.73 o 
  11   5   7        6.71        4.68      1.67 o 
 -12   6   7      124.03      128.14      5.11 o 
 -11   6   7       20.17       26.41      2.69 o 
 -10   6   7       20.03       14.00      1.96 o 
  -9   6   7       69.75       79.14      3.30 o 
  -8   6   7      103.27       92.62      3.42 o 
  -7   6   7        0.92        2.30      1.11 o 
  -6   6   7        0.45        0.11      1.14 o 
  -5   6   7       84.64       84.65      3.10 o 
  -4   6   7       31.93       27.55      1.83 o 
  -3   6   7       87.69      100.47      2.98 o 
  -2   6   7       46.40       43.81      2.12 o 
  -1   6   7        9.72       14.98      1.97 o 
   0   6   7       58.64       55.51      2.54 o 
   1   6   7       28.22       23.13      1.84 o 
   2   6   7        0.35        0.21      1.01 o 
   3   6   7        2.55        4.82      1.28 o 
   4   6   7      283.58      293.41      5.43 o 
   5   6   7       61.60       59.83      3.25 o 
   6   6   7       16.69       16.11      1.86 o 
   7   6   7        0.09       -0.12      1.19 o 
   8   6   7      260.37      265.79      5.76 o 
   9   6   7       68.21       67.00      3.76 o 
  10   6   7        7.89        6.07      1.77 o 
  11   6   7        0.81        0.22      1.43 o 
 -11   7   7       19.82       15.63      2.15 o 
 -10   7   7        0.00        0.96      1.38 o 
  -9   7   7        2.27        2.19      1.62 o 
  -8   7   7       43.06       39.09      3.67 o 
  -7   7   7        1.68        0.77      1.51 o 
  -6   7   7       26.48       22.57      2.03 o 
  -5   7   7      111.63      112.77      3.61 o 
  -4   7   7        8.98        4.48      1.24 o 
  -3   7   7       10.57       13.25      1.56 o 
  -2   7   7       89.79       95.20      2.99 o 
  -1   7   7        5.48       12.55      2.39 o 
   0   7   7       69.38       72.14      3.72 o 
   1   7   7       62.23       64.90      2.80 o 
   2   7   7       42.52       48.22      2.48 o 
   3   7   7       31.69       24.68      2.03 o 
   4   7   7       32.44       31.62      2.67 o 
   5   7   7       62.13       60.05      4.75 o 
   6   7   7        3.34        4.00      1.70 o 
   7   7   7        1.60        0.67      1.54 o 
   8   7   7        1.58        0.27      1.34 o 
   9   7   7       80.37       67.69      3.34 o 
  10   7   7       26.48       25.76      2.50 o 
 -11   8   7       16.55       19.62      2.78 o 
 -10   8   7        1.03       -2.09      1.50 o 
  -9   8   7       12.39       11.47      2.34 o 
  -8   8   7       19.76       19.93      4.73 o 
  -7   8   7       30.42       34.60      2.94 o 
  -6   8   7       18.61       23.49      2.60 o 
  -5   8   7        0.76        0.90      1.10 o 
  -4   8   7       42.69       43.22      2.32 o 
  -3   8   7       20.81       24.86      1.91 o 
  -2   8   7       59.79       64.11      2.61 o 
  -1   8   7      155.07      159.06      5.31 o 
   0   8   7      117.26      101.74      3.48 o 
   1   8   7       56.36       67.37      2.96 o 
   2   8   7       64.55       65.52      2.94 o 
   3   8   7      102.67      109.94      6.28 o 
   4   8   7      290.16      296.63      8.89 o 
   5   8   7      272.90      262.06      6.76 o 
   6   8   7       10.71       11.20      2.14 o 
   7   8   7       78.35       82.16      4.18 o 
   8   8   7       59.67       69.88      3.99 o 
   9   8   7       21.73       18.45      2.70 o 
  -9   9   7        7.92        8.65      2.28 o 
  -8   9   7        8.75        6.99      2.06 o 
  -7   9   7       44.19       48.32      5.55 o 
  -6   9   7       42.25       38.97      3.22 o 
  -5   9   7        0.03        0.15      1.34 o 
  -4   9   7        2.24        2.90      1.50 o 
  -3   9   7        7.76        5.74      1.36 o 
  -2   9   7       44.56       38.66      2.25 o 
  -1   9   7       13.19       12.30      1.76 o 
   0   9   7        0.81        0.92      1.21 o 
   1   9   7       44.01       45.95      2.66 o 
   2   9   7      149.95      159.86      5.31 o 
   3   9   7       48.69       48.24      3.32 o 
   4   9   7        0.15        0.90      1.43 o 
   5   9   7       40.14       34.24      3.01 o 
   6   9   7       12.56        7.65      2.17 o 
   7   9   7       43.39       50.66      3.56 o 
   8   9   7        5.30        4.31      1.91 o 
  -8  10   7        0.75        0.71      1.66 o 
  -7  10   7        8.22       13.32      2.42 o 
  -6  10   7       10.99       12.36      2.33 o 
  -5  10   7        4.79        3.84      1.53 o 
  -4  10   7      110.26      112.81      3.62 o 
  -3  10   7       25.25       23.00      2.01 o 
  -2  10   7        5.21        4.00      1.37 o 
  -1  10   7        2.21        2.52      1.43 o 
   0  10   7      148.53      138.98      4.43 o 
   1  10   7       84.36       95.41      4.49 o 
   2  10   7       84.35       84.45      4.25 o 
   3  10   7        2.21        2.99      1.76 o 
   4  10   7        3.34        1.50      2.11 o 
   5  10   7       54.24       59.33      3.82 o 
   6  10   7        1.62        0.30      1.65 o 
   7  10   7       48.18       55.67      4.50 o 
  -6  11   7        3.16       -0.74      1.53 o 
  -5  11   7       22.02       20.25      3.17 o 
  -4  11   7        0.96       -0.99      2.12 o 
  -3  11   7       31.12       24.31      2.20 o 
  -2  11   7        0.74        2.18      1.37 o 
  -1  11   7       14.35       15.79      2.37 o 
   0  11   7        1.47        1.21      1.42 o 
   1  11   7        0.00        1.05      1.66 o 
   2  11   7        7.11        8.32      2.11 o 
   3  11   7        1.42       -0.13      1.55 o 
   4  11   7        0.02        3.88      1.93 o 
   5  11   7        0.09        0.49      1.72 o 
  -2  12   7       11.76       13.53      1.92 o 
  -1  12   7       12.63       12.47      2.01 o 
   0  12   7        7.64        7.81      2.58 o 
   1  12   7       27.07       20.41      2.92 o 
 -13   0   8       66.67       54.68      6.57 o 
 -12   0   8       81.82       72.94      6.99 o 
 -11   0   8        1.39        2.48      1.96 o 
 -10   0   8       12.44       14.03      3.29 o 
  -9   0   8       30.10       28.93      3.08 o 
  -8   0   8       28.95       28.78      2.98 o 
  -7   0   8        2.01        4.66      1.94 o 
  -6   0   8        0.47        5.13      1.82 o 
  -5   0   8       74.15       83.73      4.26 o 
  -4   0   8      231.00      237.67      7.20 o 
  -3   0   8       70.99       68.74      3.89 o 
  -2   0   8      517.76      510.16      9.65 o 
  -1   0   8        5.71        7.07      2.56 o 
   0   0   8      396.66      420.22      6.69 o 
   1   0   8      791.88      759.58      9.60 o 
   2   0   8       89.00       96.82      4.06 o 
   3   0   8        2.80       -0.66      1.08 o 
   4   0   8       22.50       28.49      2.81 o 
   5   0   8     1306.66     1290.25     17.90 o 
   6   0   8       53.03       48.87      3.57 o 
   7   0   8      648.04      654.98     12.17 o 
   8   0   8      645.20      653.87     12.37 o 
   9   0   8       61.06       69.45      6.75 o 
  10   0   8       42.96       63.66      7.05 o 
  11   0   8      383.71      449.18     16.94 o 
  12   0   8      132.06      148.54     10.49 o 
 -13   1   8        0.09        0.73      2.47 o 
 -12   1   8        0.19        0.11      1.59 o 
 -11   1   8       52.85       48.74      3.33 o 
 -10   1   8       30.48       34.32      2.39 o 
  -9   1   8       34.93       31.49      2.93 o 
  -8   1   8       35.84       39.97      2.40 o 
  -7   1   8        9.19       10.88      1.57 o 
  -6   1   8      230.38      232.57      4.80 o 
  -5   1   8      886.02      894.22     13.77 o 
  -4   1   8      568.11      600.50      7.74 o 
  -3   1   8      570.03      560.87      7.34 o 
  -2   1   8      137.32      135.23      3.48 o 
  -1   1   8       23.71       20.14      1.46 o 
   0   1   8       67.52       68.29      3.14 o 
   1   1   8       36.08       38.32      1.72 o 
   2   1   8       20.38       21.21      1.47 o 
   3   1   8      291.22      299.57      4.53 o 
   4   1   8      363.67      366.57      5.23 o 
   5   1   8      784.67      768.34      8.03 o 
   6   1   8      142.60      141.01      3.91 o 
   7   1   8        0.93        0.31      1.23 o 
   8   1   8        0.16       -0.12      1.70 o 
   9   1   8       14.17       20.76      2.45 o 
  10   1   8       26.79       33.65      4.55 o 
  11   1   8        0.56        3.19      2.49 o 
 -13   2   8        5.87        6.34      4.55 o 
 -12   2   8       18.35       20.20      2.58 o 
 -11   2   8        4.26        7.20      1.86 o 
 -10   2   8       27.57       16.09      1.93 o 
  -9   2   8       71.65       77.66      3.12 o 
  -8   2   8      264.65      258.42      5.41 o 
  -7   2   8      131.29      145.32      3.92 o 
  -6   2   8       30.10       35.90      3.09 o 
  -5   2   8       34.89       37.27      2.37 o 
  -4   2   8      267.22      286.97      5.19 o 
  -3   2   8      372.00      379.88      5.17 o 
  -2   2   8       13.03       21.68      1.54 o 
  -1   2   8      121.71      116.47      2.86 o 
   0   2   8       54.72       53.38      2.39 o 
   1   2   8        2.15       -0.11      1.46 o 
   2   2   8      472.35      460.25      6.55 o 
   3   2   8      643.84      618.72      9.51 o 
   4   2   8      201.25      193.81      4.21 o 
   5   2   8        0.03        0.33      0.95 o 
   6   2   8      156.07      174.01      4.74 o 
   7   2   8      492.96      490.93      8.78 o 
   8   2   8       35.96       33.74      4.34 o 
   9   2   8        0.80        1.64      1.53 o 
  10   2   8        6.11        9.93      2.94 o 
  11   2   8        6.94        5.70      2.68 o 
 -13   3   8        6.06        3.77      1.98 o 
 -12   3   8        0.37        0.53      1.57 o 
 -11   3   8       11.91       10.08      2.12 o 
 -10   3   8        4.15        4.74      1.84 o 
  -9   3   8        4.99        7.13      1.53 o 
  -8   3   8       39.38       39.13      2.35 o 
  -7   3   8       42.62       39.89      2.33 o 
  -6   3   8       37.65       35.34      2.20 o 
  -5   3   8      101.25      118.64      3.68 o 
  -4   3   8      136.83      134.49      3.15 o 
  -3   3   8       33.64       34.69      2.93 o 
  -2   3   8       29.03       27.37      2.79 o 
  -1   3   8        1.88        3.24      1.74 o 
   0   3   8       19.27       17.64      2.38 o 
   1   3   8       29.74       32.00      2.01 o 
   2   3   8        2.97        1.50      1.06 o 
   3   3   8       15.15       21.03      1.76 o 
   4   3   8      150.73      152.38      3.42 o 
   5   3   8       30.69       32.85      1.88 o 
   6   3   8      161.98      166.05      3.77 o 
   7   3   8       13.94       14.29      1.82 o 
   8   3   8        0.48        1.76      1.31 o 
   9   3   8       69.75       72.92      3.79 o 
  10   3   8       24.94       30.16      3.58 o 
  11   3   8        1.99        3.36      2.48 o 
 -12   4   8        2.58        7.08      2.19 o 
 -11   4   8       33.23       33.71      2.98 o 
 -10   4   8        0.38        1.77      1.53 o 
  -9   4   8       16.96       17.74      2.35 o 
  -8   4   8       42.24       45.69      2.56 o 
  -7   4   8        4.60        5.22      1.39 o 
  -6   4   8       51.79       39.92      1.86 o 
  -5   4   8      104.33      127.24      2.90 o 
  -4   4   8        1.64        0.66      0.93 o 
  -3   4   8        2.02        2.81      1.21 o 
  -2   4   8       40.07       50.48      2.76 o 
  -1   4   8      119.46      123.41      3.55 o 
   0   4   8       59.36       52.84      2.46 o 
   1   4   8       78.11       70.11      2.81 o 
   2   4   8       25.02       22.89      1.81 o 
   3   4   8        4.06        3.24      1.15 o 
   4   4   8       87.55       99.40      3.22 o 
   5   4   8        1.30        3.63      1.62 o 
   6   4   8        0.97        0.08      1.17 o 
   7   4   8       16.82       16.39      1.90 o 
   8   4   8       15.70       10.25      1.76 o 
   9   4   8        5.21        4.81      1.56 o 
  10   4   8        8.95        8.22      1.78 o 
  11   4   8       27.26       43.65      4.54 o 
 -12   5   8        0.69        0.60      1.75 o 
 -11   5   8        1.16        1.20      1.75 o 
 -10   5   8        0.67        1.80      1.68 o 
  -9   5   8        9.13       15.12      2.29 o 
  -8   5   8       18.46       18.90      1.97 o 
  -7   5   8        8.21        7.90      1.57 o 
  -6   5   8        7.34        2.23      1.11 o 
  -5   5   8       31.82       27.27      1.88 o 
  -4   5   8       24.01       24.73      1.83 o 
  -3   5   8      744.01      745.61     11.41 o 
  -2   5   8        3.79        2.23      1.27 o 
  -1   5   8       63.77       69.65      2.82 o 
   0   5   8       17.76       22.18      1.86 o 
   1   5   8       54.24       48.54      2.48 o 
   2   5   8      200.77      197.58      4.54 o 
   3   5   8       79.76       78.19      2.99 o 
   4   5   8        8.68        7.12      1.68 o 
   5   5   8       36.76       28.25      2.58 o 
   6   5   8       32.39       35.62      4.20 o 
   7   5   8        0.20        0.84      1.46 o 
   8   5   8      103.98       91.51      3.60 o 
   9   5   8       68.59       63.23      3.23 o 
  10   5   8       38.56       46.47      2.97 o 
 -11   6   8        5.29        5.48      2.04 o 
 -10   6   8       51.99       56.91      3.64 o 
  -9   6   8        0.01        0.68      1.58 o 
  -8   6   8        0.03        2.19      1.62 o 
  -7   6   8        0.03       -0.45      1.23 o 
  -6   6   8       33.95       30.09      2.01 o 
  -5   6   8       23.04       24.05      1.83 o 
  -4   6   8       23.96       21.00      2.01 o 
  -3   6   8       17.88       16.98      1.68 o 
  -2   6   8      103.34      103.63      3.51 o 
  -1   6   8        0.19        1.03      1.18 o 
   0   6   8      104.32      103.51      3.48 o 
   1   6   8      231.60      206.71      4.76 o 
   2   6   8      154.57      159.22      5.75 o 
   3   6   8       24.37       21.63      2.01 o 
   4   6   8        0.15       -0.64      1.01 o 
   5   6   8       80.59       77.98      3.78 o 
   6   6   8       52.21       55.11      3.51 o 
   7   6   8       54.91       57.36      3.51 o 
   8   6   8       52.25       46.01      3.35 o 
   9   6   8       37.65       34.29      2.72 o 
  10   6   8       15.03       17.49      2.28 o 
 -10   7   8        8.12        7.99      3.77 o 
  -9   7   8        7.27        6.07      2.00 o 
  -8   7   8       13.61       11.36      2.23 o 
  -7   7   8      152.07      147.94      5.20 o 
  -6   7   8      176.41      189.06      4.37 o 
  -5   7   8       34.64       33.39      2.17 o 
  -4   7   8        0.24        0.19      1.05 o 
  -3   7   8       36.30       38.16      2.38 o 
  -2   7   8      175.44      174.23      4.99 o 
  -1   7   8       18.04       19.56      1.96 o 
   0   7   8       11.30       13.48      1.82 o 
   1   7   8      371.77      377.78      7.74 o 
   2   7   8      204.72      198.58      5.50 o 
   3   7   8        0.46       -0.17      1.56 o 
   4   7   8      240.90      243.09      6.48 o 
   5   7   8      241.92      255.41      6.72 o 
   6   7   8      100.24      102.47      5.68 o 
   7   7   8       10.85       10.90      3.52 o 
   8   7   8       21.36       20.97      2.72 o 
   9   7   8        3.61        3.34      1.94 o 
  -9   8   8       71.66       73.64      4.18 o 
  -8   8   8       61.42       55.83      3.75 o 
  -7   8   8       48.01       54.25      5.72 o 
  -6   8   8        4.36        0.93      1.34 o 
  -5   8   8        8.03        5.34      1.48 o 
  -4   8   8       31.13       28.11      2.09 o 
  -3   8   8       66.93       65.98      2.80 o 
  -2   8   8        1.12       -0.43      1.23 o 
  -1   8   8        0.93        2.67      1.36 o 
   0   8   8        0.03        1.07      1.27 o 
   1   8   8       64.40       64.60      3.60 o 
   2   8   8      230.32      225.21      5.27 o 
   3   8   8      227.03      237.24      6.56 o 
   4   8   8       30.88       25.79      2.71 o 
   5   8   8       16.76       18.36      2.47 o 
   6   8   8       15.25       11.38      2.28 o 
   7   8   8       56.07       54.68      4.56 o 
   8   8   8       17.51       18.87      2.70 o 
  -8   9   8        3.68        6.10      2.01 o 
  -7   9   8       15.06        7.89      2.16 o 
  -6   9   8       14.59       11.11      2.49 o 
  -5   9   8        0.01       -1.77      1.18 o 
  -4   9   8       38.42       28.39      2.20 o 
  -3   9   8        0.01        1.02      1.23 o 
  -2   9   8       41.54       45.47      2.81 o 
  -1   9   8        7.81        7.46      1.74 o 
   0   9   8        2.54        1.44      1.35 o 
   1   9   8        0.67        1.31      1.36 o 
   2   9   8       32.33       29.67      2.92 o 
   3   9   8       59.28       66.90      3.99 o 
   4   9   8       72.78       78.95      5.93 o 
   5   9   8        5.94        3.69      1.87 o 
   6   9   8       56.64       56.24      5.51 o 
  -6  10   8        8.52        8.02      1.92 o 
  -5  10   8        0.46       -0.08      1.40 o 
  -4  10   8        6.35        7.34      1.75 o 
  -3  10   8       13.51       10.39      1.69 o 
  -2  10   8        1.75        1.62      1.46 o 
  -1  10   8        9.87        7.93      1.80 o 
   0  10   8        2.96        1.15      1.38 o 
   1  10   8       11.65        8.96      2.21 o 
   2  10   8        4.37        4.13      2.05 o 
   3  10   8       16.46       10.60      2.71 o 
   4  10   8        1.60        0.84      1.68 o 
  -2  11   8        9.25       11.40      2.08 o 
  -1  11   8        7.20        7.96      1.90 o 
   0  11   8        2.82        1.80      1.52 o 
   1  11   8        5.49        4.26      2.06 o 
 -12   1   9        3.98        5.13      2.13 o 
 -11   1   9       17.84       22.26      2.77 o 
 -10   1   9       61.94       67.59      3.25 o 
  -9   1   9        0.24        1.47      1.58 o 
  -8   1   9       17.74       12.47      1.82 o 
  -7   1   9      182.97      176.93      4.49 o 
  -6   1   9        7.55        7.12      1.47 o 
  -5   1   9      149.75      135.25      3.85 o 
  -4   1   9      322.00      303.28      5.60 o 
  -3   1   9      157.45      159.79      4.03 o 
  -2   1   9       12.17       12.28      1.57 o 
  -1   1   9        2.95       -0.36      1.49 o 
   0   1   9      133.26      136.25      4.23 o 
   1   1   9      144.24      142.27      3.69 o 
   2   1   9      128.82      137.57      3.70 o 
   3   1   9        0.81        0.13      1.19 o 
   4   1   9        9.61        5.98      1.43 o 
   5   1   9       59.40       63.31      2.84 o 
   6   1   9       29.53       34.84      2.34 o 
   7   1   9        0.09        0.09      1.21 o 
   8   1   9       13.16       11.68      2.18 o 
   9   1   9       99.61      106.68      6.03 o 
  10   1   9       79.51       90.17      5.94 o 
 -12   2   9        2.36        1.11      1.80 o 
 -11   2   9        1.71        2.67      2.09 o 
 -10   2   9       30.14       26.72      2.36 o 
  -9   2   9       80.30       83.35      3.43 o 
  -8   2   9       23.46       17.90      1.97 o 
  -7   2   9       41.77       34.54      3.65 o 
  -6   2   9       81.78       88.08      4.02 o 
  -5   2   9       74.12       68.87      2.93 o 
  -4   2   9       37.00       32.85      4.72 o 
  -3   2   9      216.75      206.34      5.49 o 
  -2   2   9        5.33        3.17      1.58 o 
  -1   2   9       53.22       58.68      3.29 o 
   0   2   9      102.10       92.91      3.16 o 
   1   2   9      247.22      248.86      4.95 o 
   2   2   9       67.08       58.31      2.61 o 
   3   2   9       27.00       29.87      2.08 o 
   4   2   9       56.39       45.78      2.70 o 
   5   2   9       39.06       36.33      2.34 o 
   6   2   9       74.13       71.32      3.07 o 
   7   2   9       63.09       61.29      3.54 o 
   8   2   9        3.84        3.39      3.22 o 
   9   2   9       19.44       22.77      2.74 o 
  10   2   9        0.51       -0.35      2.20 o 
 -11   3   9        0.40       -1.47      1.59 o 
 -10   3   9       46.33       31.78      2.95 o 
  -9   3   9        0.34        0.82      1.29 o 
  -8   3   9        0.12       -0.88      1.23 o 
  -7   3   9        7.78        6.48      1.52 o 
  -6   3   9       38.71       46.17      2.54 o 
  -5   3   9       57.16       66.96      5.79 o 
  -4   3   9      123.71      132.76      4.56 o 
  -3   3   9        7.22        5.92      2.33 o 
  -2   3   9      674.38      688.55     11.58 o 
  -1   3   9       61.96       55.82      2.69 o 
   0   3   9        8.72       10.12      2.34 o 
   1   3   9       14.97       20.11      1.87 o 
   2   3   9      120.26      127.88      3.71 o 
   3   3   9      132.67      123.39      3.62 o 
   4   3   9       88.28       86.09      3.18 o 
   5   3   9       53.63       54.93      2.68 o 
   6   3   9       70.29       74.89      3.67 o 
   7   3   9       70.80       71.63      4.05 o 
   8   3   9        3.41        8.05      2.00 o 
   9   3   9       13.81       15.09      2.44 o 
  10   3   9        7.02        4.60      1.95 o 
 -11   4   9       18.61       14.41      2.50 o 
 -10   4   9        1.51        1.33      1.72 o 
  -9   4   9       87.96       89.42      6.84 o 
  -8   4   9       77.12       83.44      3.67 o 
  -7   4   9       31.28       37.67      3.85 o 
  -6   4   9       21.11       17.65      3.09 o 
  -5   4   9        5.93        2.08      1.49 o 
  -4   4   9        4.87        3.00      1.51 o 
  -3   4   9      226.60      203.33      4.76 o 
  -2   4   9       11.38       11.44      1.74 o 
  -1   4   9        3.35        1.11      1.26 o 
   0   4   9       34.70       28.51      2.16 o 
   1   4   9        7.83        7.57      1.44 o 
   2   4   9        3.47        3.63      1.34 o 
   3   4   9        0.99        0.36      1.09 o 
   4   4   9        4.14        6.55      1.42 o 
   5   4   9       31.75       33.82      2.29 o 
   6   4   9       16.81       22.31      2.48 o 
   7   4   9        1.10        0.80      1.94 o 
   8   4   9       80.63       77.69      3.93 o 
   9   4   9       37.41       40.07      3.31 o 
 -10   5   9      115.16      125.54      6.27 o 
  -9   5   9       36.90       44.32      9.28 o 
  -8   5   9        1.20        1.80      1.70 o 
  -7   5   9       54.21       54.50      3.41 o 
  -6   5   9      118.50      127.74      4.67 o 
  -5   5   9       80.55       85.98      2.99 o 
  -4   5   9        3.33        5.69      1.51 o 
  -3   5   9       17.55       24.06      2.13 o 
  -2   5   9        2.72       -0.82      1.12 o 
  -1   5   9       50.96       40.44      2.52 o 
   0   5   9       12.87        6.84      1.49 o 
   1   5   9        2.03        1.29      1.26 o 
   2   5   9       45.37       39.99      2.47 o 
   3   5   9       29.80       22.12      2.10 o 
   4   5   9       12.52       16.96      1.87 o 
   5   5   9       17.36       11.94      2.12 o 
   6   5   9       11.34       12.97      2.20 o 
   7   5   9        3.03        4.55      2.38 o 
   8   5   9       24.99       28.03      2.96 o 
   9   5   9       31.00       33.73      3.64 o 
  -9   6   9        5.61        8.12      2.60 o 
  -8   6   9        7.24        4.66      2.20 o 
  -7   6   9        0.00        0.47      1.66 o 
  -6   6   9        8.23        9.55      1.52 o 
  -5   6   9        0.67       -0.21      1.13 o 
  -4   6   9       20.29       22.20      2.12 o 
  -3   6   9        0.81        2.50      1.83 o 
  -2   6   9       13.61       13.23      1.83 o 
  -1   6   9       47.66       46.53      2.74 o 
   0   6   9       51.14       59.95      2.96 o 
   1   6   9        0.00        0.69      1.29 o 
   2   6   9       19.71       21.56      2.11 o 
   3   6   9      118.61      119.88      3.93 o 
   4   6   9       44.57       49.79      3.36 o 
   5   6   9       26.60       29.25      2.84 o 
   6   6   9       16.33       16.48      2.48 o 
   7   6   9      145.21      152.56      6.33 o 
   8   6   9       42.35       38.06      3.34 o 
  -8   7   9        1.22       -0.77      3.56 o 
  -7   7   9        7.57        2.18      1.56 o 
  -6   7   9        0.37       -0.84      1.03 o 
  -5   7   9        0.04        0.37      1.14 o 
  -4   7   9       24.43       30.05      2.47 o 
  -3   7   9       79.61       91.84      4.09 o 
  -2   7   9        0.51        0.80      1.40 o 
  -1   7   9       29.96       35.87      2.53 o 
   0   7   9       10.03        6.98      1.64 o 
   1   7   9       78.43       79.78      3.99 o 
   2   7   9       69.61       67.90      4.19 o 
   3   7   9        0.02       -1.90      2.05 o 
   4   7   9        0.15       -0.99      1.44 o 
   5   7   9       14.04       17.24      2.69 o 
   6   7   9        8.06        5.79      1.99 o 
   7   7   9       38.80       45.86      3.78 o 
  -7   8   9        0.17       -1.59      1.43 o 
  -6   8   9       35.61       27.46      2.59 o 
  -5   8   9      128.26      149.47      4.56 o 
  -4   8   9       92.79      116.09      3.73 o 
  -3   8   9      114.47      126.27      4.28 o 
  -2   8   9       26.20       22.05      2.27 o 
  -1   8   9       87.16       88.24      3.67 o 
   0   8   9       10.87       17.83      2.39 o 
   1   8   9       16.99       14.84      1.99 o 
   2   8   9       31.55       29.61      2.48 o 
   3   8   9       37.55       39.63      3.32 o 
   4   8   9       24.24       26.79      2.88 o 
   5   8   9       40.75       46.16      4.89 o 
   6   8   9      108.30      121.31      5.26 o 
  -5   9   9        4.44        7.79      1.68 o 
  -4   9   9        4.95        5.73      1.78 o 
  -3   9   9       10.11        8.68      1.88 o 
  -2   9   9       87.12       82.95      3.92 o 
  -1   9   9        8.31       10.17      1.89 o 
   0   9   9       11.67       10.97      1.94 o 
   1   9   9       17.12       16.08      2.12 o 
   2   9   9       13.67       14.02      2.52 o 
   3   9   9        1.21        0.35      1.70 o 
   4   9   9       41.48       39.78      4.55 o 
 -10   0  10       40.09       38.59      5.18 o 
  -9   0  10       16.65       24.35      4.07 o 
  -8   0  10        8.51       12.48      2.60 o 
  -7   0  10        0.23        2.78      1.82 o 
  -6   0  10        2.18        1.98      3.71 o 
  -5   0  10       65.49       65.99      4.28 o 
  -4   0  10       38.56       44.80      3.65 o 
  -3   0  10      102.74      105.97      5.37 o 
  -2   0  10       26.16       13.00      2.52 o 
  -1   0  10      204.00      208.04     10.01 o 
   0   0  10       33.35       36.23      4.94 o 
   1   0  10        9.47        3.56      2.71 o 
   2   0  10       53.07       43.77      5.24 o 
   3   0  10        1.52        3.50      2.59 o 
   4   0  10       40.56       30.75      4.52 o 
   5   0  10       15.69       22.68      3.02 o 
   6   0  10      180.61      179.59      7.26 o 
   7   0  10       15.85       12.66      2.71 o 
   8   0  10        0.28       -1.69      3.20 o 
 -10   1  10        0.74       -0.83      1.43 o 
  -9   1  10        4.94        2.20      1.49 o 
  -8   1  10        7.23        5.26      1.59 o 
  -7   1  10        0.05        0.79      1.30 o 
  -6   1  10       27.93       25.76      2.23 o 
  -5   1  10       65.78       73.56      3.14 o 
  -4   1  10      197.54      179.02      5.81 o 
  -3   1  10        5.33        3.87      1.66 o 
  -2   1  10        8.19        4.45      1.65 o 
  -1   1  10        5.32        3.92      1.89 o 
   0   1  10        5.33        3.21      1.98 o 
   1   1  10       69.58       59.89      6.00 o 
   2   1  10       67.70       62.86      4.28 o 
   3   1  10       35.83       35.54      3.37 o 
   4   1  10       38.91       33.47      2.74 o 
   5   1  10        3.50        2.07      1.52 o 
   6   1  10       29.63       26.06      2.61 o 
   7   1  10       52.78       56.49      3.03 o 
   8   1  10       46.12       39.98      3.29 o 
 -10   2  10       26.58       26.62      2.47 o 
  -9   2  10       49.05       49.37      2.97 o 
  -8   2  10        4.44        8.62      3.36 o 
  -7   2  10        0.58       -1.44      1.13 o 
  -6   2  10       19.16       19.46      2.46 o 
  -5   2  10       94.93       96.23      4.24 o 
  -4   2  10       34.67       46.12      5.39 o 
  -3   2  10       10.80       12.16      2.06 o 
  -2   2  10       32.29       35.99      3.68 o 
  -1   2  10       23.63       24.49      2.45 o 
   0   2  10        8.82        4.81      1.62 o 
   1   2  10       69.80       60.13      3.30 o 
   2   2  10       62.67       63.50      2.89 o 
   3   2  10       63.66       59.84      5.98 o 
   4   2  10        0.41       -1.97      1.32 o 
   5   2  10       52.47       58.20      3.41 o 
   6   2  10       44.34       50.73      3.77 o 
   7   2  10       40.24       38.53      3.87 o 
   8   2  10       10.21       15.34      2.99 o 
 -10   3  10       13.95       13.72      2.46 o 
  -9   3  10        4.38        2.20      1.58 o 
  -8   3  10        1.96        0.35      1.66 o 
  -7   3  10        2.90        3.03      1.86 o 
  -6   3  10       14.18       12.70      3.27 o 
  -5   3  10       40.29       45.29      3.18 o 
  -4   3  10        5.18        4.38      1.73 o 
  -3   3  10       36.36       27.88      2.69 o 
  -2   3  10        0.71        0.30      1.54 o 
  -1   3  10        1.87        2.94      1.62 o 
   0   3  10        0.78        0.53      1.37 o 
   1   3  10        5.96        8.35      1.57 o 
   2   3  10        0.00       -0.85      1.14 o 
   3   3  10        0.43        1.38      1.22 o 
   4   3  10        1.80        1.92      1.32 o 
   5   3  10        1.45        1.57      1.56 o 
   6   3  10        2.59        2.22      2.11 o 
   7   3  10        7.68        6.19      2.43 o 
   8   3  10        3.95        5.20      2.43 o 
  -9   4  10        0.06        3.90      2.29 o 
  -8   4  10        4.35        6.03      1.98 o 
  -7   4  10        0.02        0.70      2.88 o 
  -6   4  10        5.73        5.27      1.83 o 
  -5   4  10        3.36        5.08      1.90 o 
  -4   4  10        2.01        4.03      1.76 o 
  -3   4  10        0.04        1.98      1.70 o 
  -2   4  10       55.23       58.16      3.51 o 
  -1   4  10       22.99       21.95      2.58 o 
   0   4  10       77.48       76.69      3.79 o 
   1   4  10       13.32       10.83      2.24 o 
   2   4  10        3.24        1.25      1.34 o 
   3   4  10      137.04      143.09      4.24 o 
   4   4  10       25.44       31.72      2.43 o 
   5   4  10        4.01        6.81      1.95 o 
   6   4  10        0.78        1.02      2.14 o 
   7   4  10       22.04       29.09      4.70 o 
  -8   5  10       11.47        8.65      2.23 o 
  -7   5  10       68.29       66.97      4.39 o 
  -6   5  10       31.74       44.83      4.27 o 
  -5   5  10       14.53       14.44      2.34 o 
  -4   5  10      259.08      246.88      8.45 o 
  -3   5  10       85.88      105.98      4.45 o 
  -2   5  10       49.49       51.24      2.89 o 
  -1   5  10        0.27        0.57      1.23 o 
   0   5  10       33.68       27.37      2.36 o 
   1   5  10       60.27       53.42      3.11 o 
   2   5  10        3.48        0.70      1.30 o 
   3   5  10        7.00        3.00      1.45 o 
   4   5  10        0.05        1.72      1.40 o 
   5   5  10       19.46       21.45      2.64 o 
   6   5  10       24.62       25.07      2.82 o 
  -7   6  10        0.77        3.77      1.93 o 
  -6   6  10       11.89       11.28      2.27 o 
  -5   6  10        0.06       -1.68      1.93 o 
  -4   6  10        0.03        2.14      1.85 o 
  -3   6  10       29.64       23.00      2.29 o 
  -2   6  10        0.98       -0.13      1.42 o 
  -1   6  10       12.06       13.37      2.66 o 
   0   6  10       59.70       61.94      3.19 o 
   1   6  10       16.95       12.70      1.98 o 
   2   6  10        1.03        1.50      1.37 o 
   3   6  10        0.19        0.60      1.31 o 
   4   6  10       10.93       11.82      3.41 o 
   5   6  10       13.68       18.38      2.50 o 
  -6   7  10        0.09        0.74      1.75 o 
  -5   7  10       12.39        7.23      2.39 o 
  -4   7  10        3.04        0.82      1.50 o 
  -3   7  10        0.00        2.01      1.57 o 
  -2   7  10        5.07        8.25      1.81 o 
  -1   7  10       33.30       29.74      2.55 o 
   0   7  10       55.59       53.66      3.93 o 
   1   7  10       24.22       29.18      2.54 o 
   2   7  10        8.69        8.62      1.81 o 
   3   7  10        6.67        1.62      1.85 o 
   4   7  10      103.06      111.12      4.89 o 
  -4   8  10        8.89        7.56      1.92 o 
  -3   8  10       16.60       16.56      2.28 o 
  -2   8  10        7.70        6.29      1.85 o 
  -1   8  10        0.06        0.71      1.52 o 
   0   8  10       26.69       20.85      2.47 o 
   1   8  10       22.43       21.73      2.41 o 
   2   8  10       25.65       29.14      3.53 o 
  -8   1  11        0.06        0.57      1.44 o 
  -7   1  11        1.20        3.53      1.55 o 
  -6   1  11        6.58        4.25      1.79 o 
  -5   1  11       22.60       20.26      2.60 o 
  -4   1  11        9.82        7.29      2.05 o 
  -3   1  11        3.23        5.28      1.82 o 
  -2   1  11        0.18        0.10      2.56 o 
  -1   1  11       18.15       18.82      3.59 o 
   0   1  11       50.57       51.25      4.82 o 
   1   1  11      134.94      148.48      7.45 o 
   2   1  11       21.53       20.25      3.17 o 
   3   1  11        2.85        3.25      3.65 o 
   4   1  11       80.21       88.67      5.22 o 
   5   1  11       65.42       65.13      4.56 o 
   6   1  11        2.06        5.34      2.27 o 
  -8   2  11        1.32        2.43      1.83 o 
  -7   2  11        0.16        1.39      1.78 o 
  -6   2  11        1.93        1.97      1.67 o 
  -5   2  11       41.73       45.56      3.37 o 
  -4   2  11       58.88       68.24      3.82 o 
  -3   2  11        4.64        6.72      1.88 o 
  -2   2  11        0.08       -1.65      1.42 o 
  -1   2  11       31.50       30.57      2.82 o 
   0   2  11       11.84        7.95      2.51 o 
   1   2  11       13.70       16.41      2.91 o 
   2   2  11        0.02        1.15      1.89 o 
   3   2  11        7.52       -0.04      1.85 o 
   4   2  11        1.81       -1.09      1.85 o 
   5   2  11        0.22       -0.84      1.58 o 
   6   2  11        2.19       -0.46      2.05 o 
  -7   3  11        1.00       -0.09      1.73 o 
  -6   3  11       13.63       14.72      2.54 o 
  -5   3  11        0.56        0.26      1.68 o 
  -4   3  11        1.90        2.21      1.75 o 
  -3   3  11       26.88       28.26      2.85 o 
  -2   3  11        5.58        6.39      3.79 o 
  -1   3  11        2.14        1.47      1.80 o 
   0   3  11        4.92        1.01      1.86 o 
   1   3  11       12.11        9.16      2.04 o 
   2   3  11        8.39        9.19      2.54 o 
   3   3  11       59.71       64.02      4.58 o 
   4   3  11       13.43       17.37      2.58 o 
   5   3  11        0.40        1.48      1.66 o 
  -6   4  11       10.84        5.21      2.24 o 
  -5   4  11       28.94       23.05      2.78 o 
  -4   4  11       12.40        4.62      2.02 o 
  -3   4  11        4.81        2.81      1.74 o 
  -2   4  11        3.72        2.46      1.80 o 
  -1   4  11        2.75        2.90      1.69 o 
   0   4  11       21.01       20.81      2.59 o 
   1   4  11        0.47        1.91      1.56 o 
   2   4  11       17.05       25.62      3.41 o 
   3   4  11       22.55       26.84      2.44 o 
   4   4  11       62.93       60.09      3.76 o 
  -5   5  11        7.69        5.54      2.07 o 
  -4   5  11       19.23       21.51      2.80 o 
  -3   5  11        0.43       -1.21      1.58 o 
  -2   5  11        0.01        2.42      2.09 o 
  -1   5  11        9.09        9.93      2.20 o 
   0   5  11        3.07        2.83      1.75 o 
   1   5  11        1.50        4.00      1.65 o 
   2   5  11        0.30        1.60      1.77 o 
   3   5  11        4.69        3.87      1.60 o 
  -3   6  11        0.67        0.15      1.77 o 
  -2   6  11       36.13       40.29      3.36 o 
  -1   6  11        5.47        4.17      1.82 o 
   0   6  11        3.03        0.75      1.64 o 
   1   6  11       34.85       36.60      2.80 o 
  -4   0  12       26.97       22.67      5.12 o 
  -3   0  12       44.74       41.36      6.09 o 
  -2   0  12        0.83        7.29      3.68 o 
  -1   0  12       11.00        6.33      3.74 o 
   0   0  12        0.20        0.06      3.07 o 
   1   0  12       44.60       42.68      5.97 o 
   2   0  12        7.85       16.94      4.40 o 
  -4   1  12       12.24       14.14      3.23 o 
  -3   1  12        3.75        0.83      2.29 o 
  -2   1  12        2.49        3.44      2.28 o 
  -1   1  12       15.58       20.04      3.68 o 
   0   1  12        2.44        4.19      2.21 o 
   1   1  12       13.48        3.58      2.37 o 
  -3   2  12       11.66       19.30      4.10 o 
  -2   2  12       20.51       25.11      3.68 o 
  -1   2  12        0.06        1.09      1.97 o 
   0   2  12        7.18        5.13      2.43 o 
   1   2  12        3.69        0.48      1.95 o 
                                                 
